# Supplementary material for: RNA-sequencing in non-small cell lung cancer shows gene downregulation of therapeutic targets in tumor tissue compared to non-malignant lung tissue
Source: Radiat Oncol. 2018 Jul 17;13:131. doi: 10.1186/s13014-018-1075-1 (PMC6050654; doi:10.1186/s13014-018-1075-1)
Supplement: Supplementary file 3 — Figure S1. Differential methylated sites. Representation of the amount of methylated sites per gene and per patient subset. The amount of hypermethylated sites per gene can be found on the y-axis, both for hypermethylated sites in non-malignant lung tissue (blue) and hypermethylated sites in tumor tissue (red). Associations with histone markers and CpG islands are color coded per methylation site. P-values can be equal across different subsets and genes for non-significant results because of the statistical method used. (XLSM 509 kb) [file 13014_2018_1075_MOESM3_ESM.xlsm]

## Sheet: Data
Legende: 1 = conditie aanwezig, 0 = conditie afwezig							Man = 1, vrouw = 0														Adeno = 1, spino = 0
Staalnr.	EAD	B-nr.	Long	Long 2	Tumor	Tumor 2	Geslacht	Lft ≥70	Lft <70	Leeftijd	Roken + (< 4 weken voor ingreep)	Pakjaren	NSE	CEA	CRP >5,0 mg/L	CRP	COPD GOLD	FEV1/FVC < 70%	FeV1 / FVC	FeV1 - %	APO - Adeno	APO - Spino	Differentiatie - Goed	Differentiatie - Matig	Differentiatie - Weinig	Differentiatie - Andere	T-stadium	N-stadium	M-stadium	Ingreep	Overlijden - datum	Overlijden - Oorzaak	Comorbiditeit	Medicatie	CS inhalers
1	62227244	B-1499361	His6_G1	His6_G1_58bp	His6_T1	His6_T1_58bp	1	1	0	74	1	15	?	?	0	1	0	0	72	106	1	0	1	0	0	0	c4	c3	0	Lobectomie inferior rechts (2 nodules (T4) waarvan 1 werd gereseceerd)	2008-09-28	Cardiovasculair falen bij longventilatie	Anthrasilicose, 1997: lobect media T1N0 longadeno, PTCA - vasculaire belasting	Plavix 75, Asaflow, Omeprazole, Tritace, Zocor	0
2	76689553	B-1499306	His7_G1	His7_G1_58bp	His7_T1	His7_T1_58bp	1	0	1	66	1	50	?	3.6	0	2.2	3	1	42	54	1	0	0	0	0	papillair	p2	p0	0	Lobectomie met klierevidement	nvt	nvt	7-2008: spino mondbodem: resectie + RT	Seretide, Spiriva, Duovent, Medrol 16mg, Emconcor, Zantac 300	1
3	62462874	B-1501737	His15_G1	His15_G1_58bp	His15_T1	His15_T1_58bp	1	0	1	58	1	30	?	?	1	20.2	0	0	75	73	0	1	0	0	1	0	p3	p2	0	Pneumectomie met regionale klieruitruiming	2009-11-25	?	DM II	?	?
4	86033396	B-1503860	His18_G1	His18_G1_58bp	His18_T1	His18_T1_58bp	1	0	1	61	0	0	9.9	2	0	3.5	0	0	94	83	0	1	0	0	0	?	p2	p0	0	Lobectomie met klierevidement	2009-10-16	?	T1N0 spino stemband 2006 wrvr RT & laryngectomie na recidief in 2006	L-Thyroxine, Zurcale	0
5	79273116	B-1506443	His21_G1	His21_G1_58bp	His21_T1	His21_T1_58bp	0	0	1	41	1	25	8.4	6.2	0	1	2	1	63	79	1	0	0	0	1	0	p2	p0	0	Lobectomie met klierevidement	nvt	nvt	positieve intradermo 2002	Spiriva, Mercilon, Xanax	0
6	78832938	B-1508846	His23_G1	His23_G1_58bp	His23_T1	His23_T1_58bp	0	0	1	69	0	10	3.3	3.5	0	0.2	0	0	82	98	1	0	1	0	0	0	p1a	p0	0	Wigresectie van apex LOK	nvt	nvt	2000: lobect superior re vr neuro-endocr carc.	Lipitor 10, Heria 2,5, Flixonase, Dolmad Duo	0
7	75516328	B-1510468	His24_G1	His24_G1_58bp	His24_T1	His24_T1_58bp	1	0	1	64	0	30	?	3.7	0	1	0	1	69	84	1	0	0	0	1	0	p2	p0	0	Lobectomie met klierevidement	nvt	nvt	1997: T2N0 spino LBK: lobectomie	?	?
8	62635198	B-1510875	His25_G1	His25_G1_58bp	His25_T1	His25_T1_58bp	1	0	1	53	0	100	?	?	1	51	0	0	74	79	0	1	0	1	0	0	p3	p0	0	Lobectomie met wandresectie en klierevidement	nvt	nvt	Obesitas	?	?
9	84626944	B-1505504	His019_N1a	His019_G1a	His019_T1a	His019_T1a	1	1	0	77	0	46	2.1	45	1	27.8	3	1	49	55	0	1	1	0	0	0	p2	p1	0	Completion pneumectomie links	nvt	nvt	DM type 2, COPD/asthma, 15-05-2003: thoracoscopische lobect inf li goed gedifferentiëerd adeno, pT2N0M0.	Glucophage. Nutrof. Magnesium. Amlor 5mg 1x pd Rivotril 0,5mg 2d Seretide 25-250mcg/dos 2d Ventolin 100mcg/dos zn	1
10	62811641	B-1521874	His036_N1a	His036_G1a	His036_T1a	His036_T1a	1	0	1	58	0	40	6.9	2.7	1	8.3	2	1	63	71	0	1	0	1	0	0	p1	p0	0	lobectomie inferior rechts + lymfadenectomie	nvt	nvt	-03-2009: Sinus piriformistumor links, met beperkte intralaryngeale uitbreiding, adenopathie in zone III links en mogelijks ook één in zone II: cT3a N1 of N2b. Bij screening diagnose synchrone longtumor.	Nexiam 20 mg 1 co per dag Dafalgan codeine, 1 co per dag	0
11	79499588	B-1529185	His045_N1a	His045_G1a	His045_T1a	His045_T1a	1	1	0	79	0	20	13.3	4.5	1	54.7	2	1	63	64	0	1	0	1	0	0	p3	p0	0	lobectomie inferior rechts + lymfadenectomie	nvt	nvt	reumatoide artritis	Ledertrexate 7.5 mg 1x/week (op donderdag) Sotalex 160 mg 0.5 co 2x/dag Foliumzuur 5 mg 2x/week woe-zondag Asaflow 160 mg 1x/dag Coaprovel 300 mg 1x/dag Pravasine 20 mg 1x/dag Lucrin tri depot 1x/3 maanden Hypan 40 mg 1x/dag Casodex 1x/dag	0
12	71768139	B-1533680	His052_N1a	His052_G1a	His052_T1a	His052_T1a	0	1	0	70	1	45	?	?	0	0.8	2	1	52	61	1	0	0	1	0	0	p1	p0	p1	lobectomie inf links + lymfadenect. + surrenalectomie	?	hersenM+	Bilaterale heupprothese. hypercholesterolemie. arteriele hypertensie. 05-2009: COPD GOLD II R/ Spiriva.	CORDARONE(TABL 200 MG) PO tabl 3*1 HYPERLIPEN(CAPS 100 MG) ELTHYRONE(TABL 0,05 MG) STRUMAZOL(TABL 10 MG) VOLTAREN(TABL RETARD 75 MG) PO DAFALGAN(TABL FORTE BRUIS 1 G) PO LYSOMUCIL(TABL BRUIS 600 MG)	0
13	63344303	B-1542916	His062_N1a		His062_T1a		1	1	0	75	0	60	?	5.2	1	16.2	3	1	48	61	0	1	0	0	1	0	p2	p0	0	lobectomie inf rechts + lymfadenect	nvt	nvt	gb	SEVIKAR COMP 28 X 20(/5MG) PO stuks 1 CLEXANE(SPUIT 20 MG/0,2 ML) SC ALDACTAZINE(TABL 25-15 MG) AMLOR(CAPS 5 MG) PROSTA URGENIN(CAPS 320 MG) MEDROL(TABL 4 MG) DAFALGAN(TABL FORTE 1 G) LORMETAZEPAM EG(TABL 2 MG) FORADIL(CAPS 12 MCG) MIFLONIDE CAPS 200 MCG SPIRIVA(CAPS 18 MCG) THEOLAIR(TABL LA 250 MG) LYSOMUCIL(TABL BRUIS 600 MG)	0
14	88952700	B-1548735	His068_N1		His068_T1a		1	1	0	70	0	30	11.9	16.5	0	0.6	0	0	78	119	1	0	0	0	1	0	p2	p2	0	pneumectomie	2009-12-19	cardiovasculaire collaps	kliergemetastaseerd prostaatcarcinoom	Casodex 150mg/d Metformin 2x1/d	0
15	63382568	B-1551437	His071_N1		His071_T1a		1	0	1	68	0	60	?	?	0	3.1	0	0	85	100	1	0	1	0	0	0	p2	p0	0	lobectomie media	nvt	nvt	gb	/	0
16	62007984	B-1553809	His073_N1a	His073_G1a	His073_T1a	His073_T1a	1	0	1	66	0	10	?	?	1	41.4	2	1	69	76	0	1	0	1	0	0	yp2b	yp0	0	Inductiechemo Cis/Gem 3x + sleeve lobectomie met klierevidement	nvt	nvt	type 2 DM. - 1999: AMI. - 2009: RAC PTCA + stent.	Glucophage, Asaflow, Plavix, Crestor, Moxonidine, Nobiten.	0
17	75364315	B-1554285	His074_N1		His074_T1a		1	1	0	72	1	30	?	21.6	0	2.5	2	1	64	61	1	0	0	1	0	0	p1b	p0	0	lobectomie superior rechts	2010-05-15	?	* 1991: angor pectoris met stenose op RAC, waarvoor PTCA van de RAC. * 1992: recoronarografie met enkel wandonregelmatigheden op de LAD. * Hypercholesterolemie. * Diabetes Mellitus. * 07-2006: nav heesheid, diagnose van een glottiscarcinoma rechts.	Cardioaspirine - Zocor	0
18	70566013	B-1556500	His078_N2		His078_T1a		0	0	1	48	0	20	?	?	0	1.3	0	0	76	94	1	0	1	0	0	0	p2a	p0	0	lobectomie superior rechts	nvt	nvt	gb	Nestrolan Zolpidem Xanax 0.25(?) 2/d	0
19	74958547	B-1571138	His093_N1		His093_T1a		1	1	0	73	0	30	?	?	1	15.2	0	1	65	105	1	0	0	0	1	0	p2a	p0	0	lobectomie superior links	nvt	nvt	gb	KREDEX(TABL 12,5 MG) PO tabl 2*1 VASEXTEN(CAPS 10 MG) PO caps 1 COVERSYL(TABL 10 MG) PO tabl 1 AVELOX(TABL 400 MG) PO tabl VOLTAREN(TABL RETARD 75 MG) PO retard-tabl 1 DAFALGAN(TABL FORTE BRUIS 1 G) PO bruis-tabl 4*1	0
20	80865710	B-1575814	His096_N1		His096_T1a		0	1	0	72	1	50	?	?	1	6.9	0	0	70	108	0	1	0	1	0	0	p1b	p0	0	lobectomie superior links	nvt	nvt	gb	STEOVIT	0
21	80411416	B-1577679	His098_N1		His098_T1a		1	0	1	55	1	40	?	?	?	?	2	1	62	72	0	1	0	0	1	0	p2a	p0	0	lobectomie superior links	nvt	nvt	goed gedifferentieerd invasief rectumadenocarcinoma, pT3N1M0 01-2003: leversteatose en pancreassteatose - 01-2003: bilaterale kleine hernia inguinalis - 01-2003: divertikels colon sigmoïd	/	0
22	85148724	B-1597535	His108_N1		His108_T2a		0	0	1	69	0	45	8	?	0	1.9	0	0	78	106	1	0	1	0	0	0	p2a	p0	0	lobectomie superior rechts	2009-06-25	acute myeloide leukemie	gb	/	0
23	86663457	B-1608215	His114_N3a	His114_G3a	His114_T1a	His114_T3a	1	1	0	70	0	20	?	?	0	0.6	2	1	60	66	1	0	0	0	0	papillair	p2a	p0	0	lobectomie superior links	nvt	nvt	28-05-2006: Single Lung !! Transplantation rechts owv COPD emfyseem	CALCIUMCARBONAAT(TABL 1 G) PO tabl 1 tabl EMCONCOR(DRAG 5 MG MITIS) PO tabl 1 tabl AMLOR(CAPS 5 MG) PO caps 1 caps ZOCOR(TABL 20 MG) PO tabl 1 tabl MEDROL(TABL 4 MG) PO tabl 1 tabl EUSAPRIM (TRIMETH./SULFAM.)(TABL FORT 160-800 MG) PO tabl 2*1tabl PROGRAFT(CAPS 1 MG) PO mg 2*2 mg IMURAN(TABL 25 MG MITIS) PO tabl 1 tabl DUROGESIC(PLEISTER 12 MCG/H) TRANSDERM pleister 1 /72u DAFALGAN(TABL FORTE BRUI…	0
24	77899201	B-1621046	His128_N1a		His128_T2a		1	1	0	71	1	50	10.6	5.8	1	37.7	1	1	66	91	0	1	0	0	1	0	p3	p0	0	pneumectomie rechts	2008-07-04	?	klein renaal cel carcinoom thv de rechternier. Cytologie: weinig represenatief05/1999: resectie van een meningeoma rechts frontotemporaal. - 11/2002: TUR blaas voor multipele letsels resectie. - 01/2003 en 02/2003: her-TUR blaas voor resterende letsels. - 07/2003: TUR blaas met éénmalig Epirubicine. Geen evidentie voor dysplasie of neoplasie in deze biopsies. - 02/2004: TUR blaas	PPI Combodart	0
25	75553875	B-1622188	His129_N1a		His129_T2a		1	0	1	66	1	45	11.5	1.2	1	7.9	2	1	62	77	1	0	0	0	1	0	p2	p0	0	lobectomie superior rechts	nvt	nvt	gb	Omeprazole 1.0 tabl 1 8 [tabl 20 mg] Trazolan 1.0 tabl 1 22 [tabl 100 mg] Spiriva	0
TOTAAL							Man	Lft ≥70	Lft <70	Mean	Rokers	Mean (y)			CRP hoog			COPD			Adeno	Spino	Goed	Matig	Weinig
25							19	11	14	65.8	10	36.04			11			15			14	11	6	7	9									CS / Immunosuppressants	CS Inhalers
							Vrouw			Median		Median				Median			Median	Median														3	2
							6			69		30				3.3			66	79
												Mean ex-smokers
												34.7333
												Median ex-smokers
												30
												Mean Smokers
												33.3333
												Median Smokers
												42.5

## Sheet: Combinatie MM en GenCore
	CTLA4	PDCD1	CD274	PDCD1LG2	PDCD2	ALK	EGFR	FLT1	KDR	FLT4	HGF	MAGEA3	MUC1	MET	ERBB2	KIT
Differential expression lung vs. tumor	CTLA-4	PD-1	PD-L1	PD-L2	PD-2	ALK	EGFR	VEGFR1	VEGFR2	VEGFR3	HGF	MAGEA3	MUC1	MET	HER2	KIT
Overall
Adenocarcinoma
Squamous carcinoma
Current smokers
Ex-smokers
CRP >5,0 mg/L
CRP <5,0 mg/L
FEV1/FVC < 70%
FEV1/FVC ≥ 70%
Males										niet
Females
Good differentiation
Moderate differentiation
Poor differentiation
Age ≥70 years
Age <70 years
Legend	N° positive algorithms			Data Matthieu
No difference	1	2	3
More present in lung tissue
More present in tumor tissue

## Sheet: Heatmap RNASeq-Methylatie MM
Legend					Data Matthieu - Expressie & Methylatie
No difference
More present in lung tissue
More present in tumor tissue
	CTLA4	PDCD1	CD274	PDCD1LG2	PDCD2	ALK	EGFR	FLT1	KDR	FLT4	HGF	MAGEA3	MUC1	MET	ERBB2	KIT
Differential expression lung vs. tumor	CTLA-4	PD-1	PD-L1	PD-L2	PD-2	ALK	EGFR	VEGFR1	VEGFR2	VEGFR3	HGF	MAGEA3	MUC1	MET	HER2	KIT
Overall
Adenocarcinoma
Squamous carcinoma
Current smokers
Ex-smokers
CRP >5,0 mg/L
CRP <5,0 mg/L
FEV1/FVC < 70%
FEV1/FVC ≥ 70%
Males
Females
Good differentiation
Moderate differentiation
Poor differentiation
Age ≥70 years
Age <70 years
Differential methylation lung vs. tumor	CTLA-4	PD-1	PD-L1	PD-L2	PD-2	ALK	EGFR	VEGFR1	VEGFR2	VEGFR3	HGF	MAGEA3	MUC1	MET	HER2	KIT
Overall												/			?
Adenocarcinoma									?		?
Squamous carcinoma						?	?				?	/
Current smokers
Ex-smokers											?	/
CRP >5,0 mg/L								?			?		?
CRP <5,0 mg/L												/
FEV1/FVC < 70%
FEV1/FVC ≥ 70%
Males										?		/
Females
Good differentiation
Mediocre differentiation
Poor differentiation
Age ≥70 years											?
Age <70 years
No differential expression
No differential methylation
More methylation in lung tissue
More methylation in tumor tissue
? = no clear methylation pattern

## Sheet: RNA absolute p-Values 
Legend					Data Matthieu - Expressie & Methylatie
No difference
More present in lung tissue
More present in tumor tissue
	CTLA4	PDCD1	CD274	PDCD1LG2	PDCD2	FLT1	KDR	FLT4	HGF	MAGEA3	MUC1	MET	ERBB2	KIT
Differential expression lung vs. tumor	CTLA-4	PD-1	PD-L1	PD-L2	PD-2	VEGFR1	VEGFR2	VEGFR3	HGF	MAGEA3	MUC1	MET	HER2	KIT	EGFR	ALK
Overall	-0.0886957	-0.579308	0.0652709	0.00796928	0.791396	0.024582	1.01717e-06	1.13179e-09	9.40453e-08	-4.25661e-06	0.546462	-0.104811	-0.0294481	-0.335253	-0.255186	0.174092
Adenocarcinoma	-0.0987193	-0.561816	0.040964	0.0283006	-0.88844	0.553575	0.0189058	0.00118096	0.00200196	-0.000824415	0.992881	-0.181192	-0.0176086	-0.138463	0.581156	0.628044
Squamous carcinoma	-0.500413	-0.901362	0.451135	0.125733	0.569503	0.00623238	1.16185e-06	1.08564e-07	6.5538e-07	-0.00409445	0.189324	-0.37689	-0.636707	0.180733	-0.103507	0.184039
Current smokers	-0.273513	-0.550509	0.00261339	0.00930899	-0.893221	0.317579	0.00331135	0.0017606	0.0144563	-0.00899595	0.670552	-0.292076	-0.305192	-0.264453	-0.22707	0.650668
Ex-smokers	-0.196367	-0.853947	0.556967	0.185607	0.642998	0.037016	9.39193e-05	3.38732e-08	5.27697e-07	-0.000520551	0.671764	-0.230286	-0.0554359	0.979647	-0.756756	0.188896
CRP >5,0 mg/L	-0.21804	-0.746992	0.355247	0.125787	0.459751	0.0220214	3.36443e-06	1.27457e-05	0.000958193	-0.00303842	0.000393814	-0.445911	0.928328	0.111668	-0.164569	0.217259
CRP <5,0 mg/L	-0.357004	-0.746426	0.0696945	0.0363813	-0.770238	0.58465	0.0243094	0.00011908	6.94373e-05	-0.002553	-0.78654	-0.141125	-0.0118474	-0.115555	-0.990296	0.609843
FEV1/FVC ≥ 70%	-0.743436	-0.660775	0.0626751	0.109313	0.943537	0.204417	0.0208608	3.7957e-05	4.8767e-05	-0.00760095	-0.608651	-0.675984	-0.0750157	-0.862696	-0.75723	0.973712
FEV1/FVC < 70%	-0.0376295	-0.733715	0.314379	0.0357565	0.782631	0.0664524	1.17318e-05	8.98844e-06	0.000345119	-0.000278617	0.140682	-0.143771	-0.171631	-0.312603	0.167653	0.141045
Males	-0.184887	-0.727627	0.161622	0.040799	0.758006	0.117348	2.04957e-06	1.04627e-06	1.552e-05	-5.42725e-05	0.145268	-0.14977	-0.121718	-0.562359	-0.231341	0.183384
Females	-0.245934	0.649245	0.111623	0.0804799	-0.972512	0.0392931	0.106774	1.24654e-05	0.00100731	-0.0736182	-0.455881	-0.507145	-0.104995	-0.461895	-0.952442	0.869368
Age ≥70 years	-0.531587	-0.975692	0.156759	0.0148307	0.484244	0.455553	0.00281042	0.0180181	0.000195775	-0.00212724	-0.0399612	-0.192459	-0.348012	-0.139908	-0.222469	0.21564
Age <70 years	-0.0783678	-0.421886	0.313353	0.178705	-0.770321	0.00986423	0.000125465	8.94496e-10	0.000113822	-0.00121727	-0.415339	-0.495359	-0.0373801	0.887545	-0.880085	0.965888
Differential expression tumor	CTLA-4	PD-1	PD-L1	PD-L2	PD-2	VEGFR1	VEGFR2	VEGFR3	HGF	MAGEA3	MUC1	MET	HER2	KIT	EGFR	ALK
Adenous vs. Squamous	-0.750362	0.705599	-0.587351	-0.942181	-0.796796	-0.290263	-0.305322	-0.0853119	0.918764	-0.859177	0.398057	-0.875279	-0.673346	0.885406	-0.924772	0.656548
Ex-smoking vs. smoking	-0.740905	-0.489624	0.00704548	0.296121	-0.634702	-0.622915	-0.680002	-0.0331347	-0.0924528	0.402093	-0.840046	0.933365	0.330993	-0.0813181	-0.210525	0.822791
CRP low vs. CRP high	-0.426241	-0.613323	-0.0822647	-0.408668	0.506532	0.448792	0.0500541	0.462575	-0.762984	-0.400343	3.67259e-05	0.785361	-0.032362	0.00412653	-0.0914399	0.575615
no COPD vs. COPD	0.133369	0.795975	-0.898499	-0.751302	-0.704328	-0.401999	-0.429721	0.414508	0.636603	0.326293	-0.916197	-0.699593	-0.579631	-0.927321	-0.803532	0.609318
Male vs. Female	0.471667	-0.710059	0.519076	-0.66091	0.556551	0.787829	0.864548	0.373043	1	-0.886261	1	0.909148	0.868361	-0.548858	0.437119	0.760413
70- vs. 70+	-0.395149	-0.510877	-0.0797884	-0.443667	-0.487111	-0.728473	0.433861	0.198134	0.372244	0.605897	-0.291687	-0.559069	-0.547538	-0.525688	-0.0965659	0.142803
Differential expression lung	CTLA-4	PD-1	PD-L1	PD-L2	PD-2	VEGFR1	VEGFR2	VEGFR3	HGF	MAGEA3	MUC1	MET	HER2	KIT	EGFR	ALK
Adenous vs. Squamous	-0.750362	0.705599	-0.587351	-0.942181	-0.796796	-0.290263	-0.305322	-0.0853119	0.918764	-0.859177	0.398057	-0.875279	-0.673346	0.885406	-0.924772	0.656548
Ex-smoking vs. smoking	-0.778722	-0.846929	-0.968479	-0.508166	0.929774	0.775608	-0.899077	-0.642806	0.79134	-0.69249	-0.770889	0.851741	0.697918	-0.644677	-0.86063	0.635616
CRP low vs. CRP high	-0.697454	-0.632558	-0.341072	-0.682759	-0.700962	-0.26009	-0.382472	-0.840711	0.926642	-0.902572	0.726469	-0.712599	-0.725449	-0.901004	-0.809952	0.749406
no COPD vs. COPD	0.133369	0.795975	-0.898499	-0.704328	-0.751302	-0.401999	-0.429721	0.414508	0.636603	0.326293	-0.916197	-0.699593	-0.579631	0.927321	-0.803532	0.609318
Male vs. Female	0.471667	0.710059	0.519076	0.66091	0.556551	0.787829	0.864548	0.373043	1	0.886261	1	0.909148	0.868361	-0.548858	0.949331	0.737689
70- vs. 70+	-0.395149	0.510877	-0.0797884	-0.443667	-0.487111	-0.728473	0.433861	0.198134	0.372244	0.605897	-0.291687	-0.559069	-0.547538	0.525688	-0.61973	0.954374

## Sheet: Figuur 2 - Methylatie
Differential methylation lung vs. tumor	CTLA-4	PD-1	PD-L1	PD-L2	PD-2	ALK	EGFR	VEGFR1	VEGFR2	VEGFR3	HGF	MAGEA3	MUC1	MET	HER2	KIT
Overall				0					11/11	2/2	4/5	/
Adenocarcinoma										2/2	4/5	/
Squamous carcinoma								1/1	3/3	0	0	/
Current smokers			0	0					1/1	0
Ex-smokers									0	14/14	0	/
CRP >5,0 mg/L									2/2	0	1/1	/	3/3
CRP <5,0 mg/L										1/1	5/6	/
FEV1/FVC ≥ 70%										1/1	3/3
FEV1/FVC < 70%									9/9	0	1/1	/
Males									8/8	1/1	1/2	/
Females										0	4/4
Age ≥70 years									3/3		0	/
Age <70 years									5/5	1/1	1/2	/
Differential methylation tumor	CTLA-4	PD-1	PD-L1	PD-L2	PD-2	ALK	EGFR	VEGFR1	VEGFR2	VEGFR3	HGF	MAGEA3	MUC1	MET	HER2	KIT
Adenous vs. Squamous
Smoking vs. ex-smoking
CRP high vs. CRP normal
COPD vs. no COPD
Male vs. Female
70+ vs. 70-
Differential methylation lung	CTLA-4	PD-1	PD-L1	PD-L2	PD-2	ALK	EGFR	VEGFR1	VEGFR2	VEGFR3	HGF	MAGEA3	MUC1	MET	HER2	KIT
Adenous vs. Squamous
Smoking vs. ex-smoking
CRP high vs. CRP normal
COPD vs. no COPD
Male vs. Female
70+ vs. 70-
No differential expression
No differential methylation
More methylation in lung tissue
More methylation in tumor tissue
? = no clear methylation pattern

## Sheet: Figuur 3 - Markerscore
Differential methylation lung vs. tumor	PD-L1	PD-L2	VEGFR1	VEGFR2	VEGFR3	HGF	MUC1
Overall		0		9/11	2/2	3/5
Adenocarcinoma					0/2	0/5
Squamous carcinoma			1/1	3/3	0	0
Current smokers	0			1/1	0
Ex-smokers				0	4/14	0
CRP >5,0 mg/L				0/2	0	0/1	0/3
CRP <5,0 mg/L					1/1	5/6
FEV1/FVC ≥ 70%					1/1	2/3
FEV1/FVC < 70%				9/9	0	0/1
Males				8/8	1/1	1/2
Females					0	2/4
Age ≥70 years				3/3		0
Age <70 years				5/5	1/1	1/2
	Percentage Markers op CpG sites conform expressie resultaten							0.797297
	Percentage Markers op CpG sites non-conform expressie resultaten							0.173913
		No conclusion				1/2	CpG sites with Histone marker and/or CpG island
		Confirms expression					Total CpG sites
		Contradicts expression

## Sheet: Supplementary F1 - Methylation
																										Overall - Tumor vs. Surrounding Lung
		N° differentially methylated sites								Figure Legend
																										11
																										10
			11																							9
			10																							8
			9													H3K4Me3		CpG								7
			8														H3K27Ac									6
			7																							5
			6		Hypermethylated sites in tumor tissue				Hypermethylated sites in non-malignant lung tissue						H3K4Me1											4
			5																							3
			4																							2
			3																							1
			2
			1																								PD-L1									PD-L2									VEGFR1
					Differentially expressed gene										Not differentially expressed gene											Adenocarcinoma - Tumor vs. Surrounding Lung
								H3K4Me1							Association per methylated site with histone markers or CpG islands											4
					H3K4Me3																					3
						H3K27Ac																				2
					CpG																					1
																											PD-L1									PD-L2									VEGFR1
	Supplementary figure 1. Differentially methylated sites. Representation of the amount of significantly differentially methylated sites per gene (p-value < 0,05) and per patient subset. The amount of hypermethylated sites per gene can be found on the y-axis, both for hypermethylated sites in non-malignant lung tissue (blue outline) and hypermethylated sites in tumor tissue (red outline). Associati…
																										Squamous carcinoma - Tumor vs. Surrounding Lung
																										3
																										2
																										1
																											PD-L1									PD-L2									VEGFR1
																										Active smoker - Tumor vs. Surrounding Lung
																										1
																											PD-L1									PD-L2									VEGFR1
																										>70j - Tumor vs. Surrounding Lung
																										3
																										2
																										1
																											PD-L1									PD-L2									VEGFR1
																										<70j - Tumor vs. Surrounding Lung
																										5
																										4
																										3
																										2
																										1
																											PD-L1									PD-L2									VEGFR1

## Sheet: M - Overall TvN
		Overall TvN
More Expression in lung RNA-seq	More methylation in lung tissue
More Expression in tumor RNA-seq	More methylation in tumor tissue	H3K4Me1	H3K4Me3	H3K27Ac		Positie Genoom
Genen / CpG sites	P-waarde (adjusted)	Regulatoire elementen	Promoter	Actief regulatoire elementen	CpG Island	Chr.	Bp	ILM ID	UCSC REFGENE group	Site-SCORE	Gen-SCORE
CTLA-4
PD-1
PD-L1
PD-L2											2
https://genome-euro.ucsc.edu/cgi-bin/hgTracks?db=hg19&position=chr9%3A5504642-5514641&hgsid=209100812_2pJgWO7iDpsz414GuddqYAwsWrbk	0.00643518	1	0	1	0	9	5509642	cg14440664	TSS1500	2
PD-2
ALK											-2
https://genome-euro.ucsc.edu/cgi-bin/hgTracks?db=hg19&position=chr2%3A29669921-29670920&hgsid=209100812_2pJgWO7iDpsz414GuddqYAwsWrbk	3.43893e-05	0	0	0	0	2	29670421	cg04659901	Body	0
https://genome-euro.ucsc.edu/cgi-bin/hgTracks?db=hg19&position=chr2%3A29681114-29691113&hgsid=209100812_2pJgWO7iDpsz414GuddqYAwsWrbk	5.54152e-05	1	0	1	0	2	29686114	cg26427896	Body	2
https://genome-euro.ucsc.edu/cgi-bin/hgTracks?db=hg19&position=chr2%3A29503328-29522327&hgsid=209100812_2pJgWO7iDpsz414GuddqYAwsWrbk	0.000537926	1	0	0	0	2	29512828	cg12252328	Body	1
https://genome-euro.ucsc.edu/cgi-bin/hgTracks?db=hg19&position=chr2%3A29592701-29602700&hgsid=209100812_2pJgWO7iDpsz414GuddqYAwsWrbk	0.000686838	1	0	0	0	2	29597701	cg21312695	Body	1
https://genome-euro.ucsc.edu/cgi-bin/hgTracks?db=hg19&position=chr2%3A30142242-30143241&hgsid=209100812_2pJgWO7iDpsz414GuddqYAwsWrbk	0.000819697	0	0	0	0	2	30142742	cg10179251	Body	0
https://genome-euro.ucsc.edu/cgi-bin/hgTracks?db=hg19&position=chr2%3A29557960-29558959&hgsid=209100812_2pJgWO7iDpsz414GuddqYAwsWrbk	0.0012596	0	0	0	0	2	29558460	cg14905577	Body	0
https://genome-euro.ucsc.edu/cgi-bin/hgTracks?db=hg19&position=chr2%3A29557960-29558959&hgsid=209100812_2pJgWO7iDpsz414GuddqYAwsWrbk	0.00266315	0	0	0	0	2	29941470	cg14620184	Body	0
https://genome-euro.ucsc.edu/cgi-bin/hgTracks?db=hg19&position=chr2%3A30141628-30142627&hgsid=209100812_2pJgWO7iDpsz414GuddqYAwsWrbk	0.00337137	0	0	0	0	2	30142128	cg03602297	Body	0
https://genome-euro.ucsc.edu/cgi-bin/hgTracks?db=hg19&position=chr2%3A29642965-29643964&hgsid=209100812_2pJgWO7iDpsz414GuddqYAwsWrbk	0.00507465	0	0	0	0	2	29643465	cg17589866	Body	0
https://genome-euro.ucsc.edu/cgi-bin/hgTracks?db=hg19&position=chr2%3A29828429-29828528&hgsid=209100812_2pJgWO7iDpsz414GuddqYAwsWrbk	0.00553929	1	0	1	0	2	29828479	cg16703008	Body	2
https://genome-euro.ucsc.edu/cgi-bin/hgTracks?db=hg19&position=chr2%3A29740970-29741969&hgsid=209100812_2pJgWO7iDpsz414GuddqYAwsWrbk	0.00613186	1	0	1	0	2	29741470	cg18959065	Body	2
https://genome-euro.ucsc.edu/cgi-bin/hgTracks?db=hg19&position=chr2%3A29743954-29744953&hgsid=209100812_2pJgWO7iDpsz414GuddqYAwsWrbk	0.00692598	0	0	0	0	2	29744454	cg11374596	Body	0
https://genome-euro.ucsc.edu/cgi-bin/hgTracks?db=hg19&position=chr2%3A30142490-30143489&hgsid=209100812_2pJgWO7iDpsz414GuddqYAwsWrbk	0.0100296	1	0	0	1	2	30142990	cg02355885	1stExon	2
https://genome-euro.ucsc.edu/cgi-bin/hgTracks?db=hg19&lastVirtModeType=default&lastVirtModeExtraState=&virtModeType=default&virtMode=0&nonVirtPosition=&position=chr2%3A30142586-30142586&hgsid=212284821_gb8bo8Ox5ArYhy51BFe9Swq1ujuA	0.0183363	0	0	0	0	2	30142586	cg02165692	Body	0
https://genome-euro.ucsc.edu/cgi-bin/hgTracks?db=hg19&position=chr2%3A30138655-30139654&hgsid=209100812_2pJgWO7iDpsz414GuddqYAwsWrbk	0.0282718	0	0	0	0	2	30139155	cg01147467	Body	0
	0.0166794					2	30144152	cg18277754	5'UTR;1stExon
EGFR
VEGFR1											19
https://genome-euro.ucsc.edu/cgi-bin/hgTracks?db=hg19&position=chr13%3A28898926-28908925&hgsid=209100812_2pJgWO7iDpsz414GuddqYAwsWrbk		0	0	1	0	13	28903926	cg18520125	Body	1
https://genome-euro.ucsc.edu/cgi-bin/hgTracks?db=hg19&position=chr13%3A28881799-28882798&hgsid=209100812_2pJgWO7iDpsz414GuddqYAwsWrbk		0	0	0	0	13	28882299	cg07999090	Body	0
https://genome-euro.ucsc.edu/cgi-bin/hgTracks?db=hg19&position=chr13%3A28902398-28903397&hgsid=209100812_2pJgWO7iDpsz414GuddqYAwsWrbk		1	0	1	0	13	28902898	cg07306605	Body	2
https://genome-euro.ucsc.edu/cgi-bin/hgTracks?db=hg19&position=chr13%3A28912246-28913245&hgsid=209100812_2pJgWO7iDpsz414GuddqYAwsWrbk		1	0	0	0	13	28912746	cg06021990	Body	1
https://genome-euro.ucsc.edu/cgi-bin/hgTracks?db=hg19&position=chr13%3A28965132-28966131&hgsid=209100812_2pJgWO7iDpsz414GuddqYAwsWrbk		0	0	0	0	13	28965632	cg25154733	Body;Body;Body	0
https://genome-euro.ucsc.edu/cgi-bin/hgTracks?db=hg19&position=chr13%3A29042708-29042807&hgsid=209100812_2pJgWO7iDpsz414GuddqYAwsWrbk		0	0	0	0	13	29042758	cg15978017	Body;Body;Body;Body	0
https://genome-euro.ucsc.edu/cgi-bin/hgTracks?db=hg19&position=chr13%3A28982770-28982869&hgsid=209100812_2pJgWO7iDpsz414GuddqYAwsWrbk		0	0	1	0	13	28982820	cg19402236	Body;Body;Body;Body	1
https://genome-euro.ucsc.edu/cgi-bin/hgTracks?db=hg19&position=chr13%3A28981243-28981342&hgsid=209100812_2pJgWO7iDpsz414GuddqYAwsWrbk		0	0	0	0	13	28981293	cg10667166	Body;Body;Body;Body	0
https://genome-euro.ucsc.edu/cgi-bin/hgTracks?db=hg19&position=chr13%3A29064941-29074940&hgsid=209100812_2pJgWO7iDpsz414GuddqYAwsWrbk		0	1	1	0	13	29069941	cg14283783	TSS1500;TSS1500;TSS1500;TSS1500	2
https://genome-euro.ucsc.edu/cgi-bin/hgTracks?db=hg19&position=chr13%3A29051192-29052191&hgsid=209100812_2pJgWO7iDpsz414GuddqYAwsWrbk		1	0	0	0	13	29051692	cg13800491	Body;Body;Body;Body	1
https://genome-euro.ucsc.edu/cgi-bin/hgTracks?db=hg19&position=chr13%3A29067650-29068649&hgsid=209100812_2pJgWO7iDpsz414GuddqYAwsWrbk		0	1	1	1	13	29068150	cg02188358	Body;Body;Body;Body	3
https://genome-euro.ucsc.edu/cgi-bin/hgTracks?db=hg19&position=chr13%3A29068517-29068616&hgsid=209100812_2pJgWO7iDpsz414GuddqYAwsWrbk		0	1	1	1	13	29068567	cg06272611	Body;Body;Body;Body	3
https://genome-euro.ucsc.edu/cgi-bin/hgTracks?db=hg19&position=chr13%3A29064888-29074887&hgsid=209100812_2pJgWO7iDpsz414GuddqYAwsWrbk		1	1	1	1	13	29069888	cg03662064	TSS1500;TSS1500;TSS1500;TSS1500	4
https://genome-euro.ucsc.edu/cgi-bin/hgTracks?db=hg19&position=chr13%3A29069003-29070002&hgsid=209100812_2pJgWO7iDpsz414GuddqYAwsWrbk		0	1	1	1	13	29069503	cg09887007	TSS1500;TSS1500;TSS1500;TSS1500	3
https://genome-euro.ucsc.edu/cgi-bin/hgTracks?db=hg19&position=chr13%3A29052716-29062715&hgsid=209100812_2pJgWO7iDpsz414GuddqYAwsWrbk		0	0	0	0	13	29057716	cg18662080	Body;Body;Body;Body	0
https://genome-euro.ucsc.edu/cgi-bin/hgTracks?db=hg19&position=chr13%3A29069556-29070555&hgsid=209100812_2pJgWO7iDpsz414GuddqYAwsWrbk		0	0	0	0	13	29070056	cg01899253	TSS1500;TSS1500;TSS1500;TSS1500	0
https://genome-euro.ucsc.edu/cgi-bin/hgTracks?db=hg19&position=chr13%3A29068487-29069486&hgsid=209100812_2pJgWO7iDpsz414GuddqYAwsWrbk		0	1	1	1	13	29068987	cg22574825	1stExon;5'UTR;1stExon;1stExon;1stExon;5'UTR;5'UTR;5'UTR	3
https://genome-euro.ucsc.edu/cgi-bin/hgTracks?db=hg19&position=chr13%3A29068600-29069599&hgsid=209100812_2pJgWO7iDpsz414GuddqYAwsWrbk		0	1	1	1	13	29069100	cg10501128	1stExon;5'UTR;1stExon;1stExon;1stExon;5'UTR;5'UTR;5'UTR	3
VEGFR2											35
https://genome-euro.ucsc.edu/cgi-bin/hgTracks?db=hg19&position=chr4%3A55990532-55990631&hgsid=209117105_ytXkb6ZfeFABYgyH7bUtSpCmqema	6.70087e-11	0	1	1	0	4	55990582	cg01340163	Body	2
https://genome-euro.ucsc.edu/cgi-bin/hgTracks?db=hg19&position=chr4%3A55985944-55995943&hgsid=209117105_ytXkb6ZfeFABYgyH7bUtSpCmqema	4.10919e-07	0	1	1	0	4	55990944	cg25444386	Body	2
https://genome-euro.ucsc.edu/cgi-bin/hgTracks?db=hg19&position=chr4%3A55982799-55992798&hgsid=209117105_ytXkb6ZfeFABYgyH7bUtSpCmqema	3.15421e-06	1	1	1	0	4	55987799	cg02723107	Body	3
https://genome-euro.ucsc.edu/cgi-bin/hgTracks?db=hg19&position=chr4%3A55992408-55992507&hgsid=209117487_w6rY1N8AHXwLmyiJXAfdKTWCTAiO	4.04932e-06	1	1	0	0	4	55992458	cg19712746	TSS1500	2
https://genome-euro.ucsc.edu/cgi-bin/hgTracks?db=hg19&position=chr4%3A55978534-55988533&hgsid=209117487_w6rY1N8AHXwLmyiJXAfdKTWCTAiO	1.54104e-05	1	0	0	0	4	55983534	cg19420645	Body	1
https://genome-euro.ucsc.edu/cgi-bin/hgTracks?db=hg19&position=chr4%3A55987155-55997154&hgsid=209117487_w6rY1N8AHXwLmyiJXAfdKTWCTAiO	0.000270846	0	1	1	1	4	55992155	cg05754435	TSS1500	3
https://genome-euro.ucsc.edu/cgi-bin/hgTracks?db=hg19&position=chr4%3A55986202-55996201&hgsid=209117487_w6rY1N8AHXwLmyiJXAfdKTWCTAiO	0.00254008	0	1	1	0	4	55991202	cg17286640	Body	2
https://genome-euro.ucsc.edu/cgi-bin/hgTracks?db=hg19&position=chr4%3A55991282-55992281&hgsid=209117487_w6rY1N8AHXwLmyiJXAfdKTWCTAiO	0.00336629	0	1	0	1	4	55991782	cg07893544	TSS200	2
https://genome-euro.ucsc.edu/cgi-bin/hgTracks?db=hg19&position=chr4%3A55990918-55991917&hgsid=209117487_w6rY1N8AHXwLmyiJXAfdKTWCTAiO	0.00360692	0	1	1	1	4	55991418	cg07098391	1stExon	3
https://genome-euro.ucsc.edu/cgi-bin/hgTracks?db=hg19&position=chr4%3A55987689-55997688&hgsid=209117487_w6rY1N8AHXwLmyiJXAfdKTWCTAiO	0.00516022	0	0	0	0	4	55992689	cg00531748	TSS1500	0
https://genome-euro.ucsc.edu/cgi-bin/hgTracks?db=hg19&position=chr4%3A55986943-55996942&hgsid=209117487_w6rY1N8AHXwLmyiJXAfdKTWCTAiO	0.00527099	0	1	1	0	4	55991943	cg14323109	TSS200	2
https://genome-euro.ucsc.edu/cgi-bin/hgTracks?db=hg19&position=chr4%3A55991350-55992349&hgsid=209117487_w6rY1N8AHXwLmyiJXAfdKTWCTAiO	0.00745846	0	1	0	1	4	55991850	cg11505338	TSS200	2
https://genome-euro.ucsc.edu/cgi-bin/hgTracks?db=hg19&position=chr4%3A55991360-55992359&hgsid=209117487_w6rY1N8AHXwLmyiJXAfdKTWCTAiO	0.00775029	0	1	0	1	4	55991860	cg00989765	TSS200	2
https://genome-euro.ucsc.edu/cgi-bin/hgTracks?db=hg19&position=chr4%3A55991324-55992323&hgsid=209117487_w6rY1N8AHXwLmyiJXAfdKTWCTAiO	0.00895681	0	1	0	1	4	55991824	cg18177533	TSS200	2
https://genome-euro.ucsc.edu/cgi-bin/hgTracks?db=hg19&position=chr4%3A55940399-55950398&hgsid=209117487_w6rY1N8AHXwLmyiJXAfdKTWCTAiO	0.0113985	0	0	1	0	4	55945399	cg10858353	3'UTR	1
https://genome-euro.ucsc.edu/cgi-bin/hgTracks?db=hg19&position=chr4%3A55991318-55992317&hgsid=209117487_w6rY1N8AHXwLmyiJXAfdKTWCTAiO	0.027274	0	0	0	0	4	55991818	cg21161891	TSS200	0
https://genome-euro.ucsc.edu/cgi-bin/hgTracks?db=hg19&position=chr4%3A55991201-55992200&hgsid=209117487_w6rY1N8AHXwLmyiJXAfdKTWCTAiO	1.16313e-05	0	1	1	1	4	55991701	cg25722465	1stExon;5'UTR	3
https://genome-euro.ucsc.edu/cgi-bin/hgTracks?db=hg19&position=chr4%3A55991183-55992182&hgsid=209117487_w6rY1N8AHXwLmyiJXAfdKTWCTAiO	0.000586281	0	1	1	1	4	55991683	cg10740902	1stExon;5'UTR	3
VEGFR3											12
https://genome-euro.ucsc.edu/cgi-bin/hgTracks?db=hg19&position=chr5%3A180033011-180034010&hgsid=209117487_w6rY1N8AHXwLmyiJXAfdKTWCTAiO	7.88453e-05	0	0	0	0	5	180033511	cg27338836	Body	0
https://genome-euro.ucsc.edu/cgi-bin/hgTracks?db=hg19&position=chr5%3A180033059-180034058&hgsid=209117487_w6rY1N8AHXwLmyiJXAfdKTWCTAiO	0.000235266	0	0	0	0	5	180033559	cg11583106	Body	0
https://genome-euro.ucsc.edu/cgi-bin/hgTracks?db=hg19&position=chr5%3A180028658-180028658&hgsid=209117487_w6rY1N8AHXwLmyiJXAfdKTWCTAiO	0.000283438	0	0	0	0	5	180028658	cg11530408	3'UTR	0
https://genome-euro.ucsc.edu/cgi-bin/hgTracks?db=hg19&position=chr5%3A180025008-180035007&hgsid=209117487_w6rY1N8AHXwLmyiJXAfdKTWCTAiO	0.0043794	0	0	0	0	5	180030008	cg02328545	3'UTR	0
https://genome-euro.ucsc.edu/cgi-bin/hgTracks?db=hg19&position=chr5%3A180028267-180029266&hgsid=209117487_w6rY1N8AHXwLmyiJXAfdKTWCTAiO	0.0128392	0	0	0	0	5	180028767	cg26555052	3'UTR	0
https://genome-euro.ucsc.edu/cgi-bin/hgTracks?db=hg19&position=chr5%3A180046684-180047683&hgsid=209117487_w6rY1N8AHXwLmyiJXAfdKTWCTAiO	2.37278e-11	0	0	0	1	5	180047184	cg07072463	Body;Body	0
https://genome-euro.ucsc.edu/cgi-bin/hgTracks?db=hg19&position=chr5%3A180070862-180080861&hgsid=209117487_w6rY1N8AHXwLmyiJXAfdKTWCTAiO	1.34858e-08	0	1	0	1	5	180075862	cg17403609	Body;Body	2
https://genome-euro.ucsc.edu/cgi-bin/hgTracks?db=hg19&position=chr5%3A180055801-180056800&hgsid=209117487_w6rY1N8AHXwLmyiJXAfdKTWCTAiO	1.38345e-07	0	0	0	0	5	180056301	cg10424264	Body;Body	0
https://genome-euro.ucsc.edu/cgi-bin/hgTracks?db=hg19&position=chr5%3A180075375-180076374&hgsid=209117487_w6rY1N8AHXwLmyiJXAfdKTWCTAiO	1.86404e-07	0	1	0	0	5	180075875	cg00489401	Body;Body	1
https://genome-euro.ucsc.edu/cgi-bin/hgTracks?db=hg19&position=chr5%3A180046401-180047400&hgsid=209117487_w6rY1N8AHXwLmyiJXAfdKTWCTAiO	2.95785e-07	0	0	0	1	5	180046901	cg23297812	Body;Body	0
https://genome-euro.ucsc.edu/cgi-bin/hgTracks?db=hg19&position=chr5%3A180055540-180056539&hgsid=209117487_w6rY1N8AHXwLmyiJXAfdKTWCTAiO	6.85118e-07	0	0	0	1	5	180056040	cg24576804	Body;Body	0
https://genome-euro.ucsc.edu/cgi-bin/hgTracks?db=hg19&position=chr5%3A180053482-180054481&hgsid=209117487_w6rY1N8AHXwLmyiJXAfdKTWCTAiO	1.05938e-06	0	0	0	0	5	180053982	cg03715413	Body;Body	0
https://genome-euro.ucsc.edu/cgi-bin/hgTracks?db=hg19&position=chr5%3A180041408-180042407&hgsid=209117487_w6rY1N8AHXwLmyiJXAfdKTWCTAiO	1.124e-06	0	0	0	0	5	180041908	cg03730027	Body;Body	0
https://genome-euro.ucsc.edu/cgi-bin/hgTracks?db=hg19&position=chr5%3A180046907-180047906&hgsid=209117487_w6rY1N8AHXwLmyiJXAfdKTWCTAiO	2.30259e-06	0	0	0	1	5	180047407	cg20746634	Body;Body	0
https://genome-euro.ucsc.edu/cgi-bin/hgTracks?db=hg19&position=chr5%3A180071168-180081167&hgsid=209117487_w6rY1N8AHXwLmyiJXAfdKTWCTAiO	4.80198e-06	0	1	0	1	5	180076168	cg07682600	Body;Body	2
https://genome-euro.ucsc.edu/cgi-bin/hgTracks?db=hg19&position=chr5%3A180046799-180047798&hgsid=209117487_w6rY1N8AHXwLmyiJXAfdKTWCTAiO	1.35352e-05	0	0	0	1	5	180047299	cg06485114	Body;Body	0
https://genome-euro.ucsc.edu/cgi-bin/hgTracks?db=hg19&position=chr5%3A180043526-180044525&hgsid=209117487_w6rY1N8AHXwLmyiJXAfdKTWCTAiO	1.46117e-05	0	0	0	0	5	180044026	cg11832309	Body;Body	0
https://genome-euro.ucsc.edu/cgi-bin/hgTracks?db=hg19&position=chr5%3A180047298-180048297&hgsid=209117487_w6rY1N8AHXwLmyiJXAfdKTWCTAiO	1.94812e-05	0	0	0	0	5	180047798	cg00866500	Body;Body	0
https://genome-euro.ucsc.edu/cgi-bin/hgTracks?db=hg19&position=chr5%3A180055350-180056349&hgsid=209117487_w6rY1N8AHXwLmyiJXAfdKTWCTAiO	2.91996e-05	0	0	0	1	5	180055850	cg16079260	Body;Body	0
https://genome-euro.ucsc.edu/cgi-bin/hgTracks?db=hg19&position=chr5%3A180047186-180048185&hgsid=209117487_w6rY1N8AHXwLmyiJXAfdKTWCTAiO	3.51759e-05	0	0	0	1	5	180047686	cg07263853	Body;Body	0
https://genome-euro.ucsc.edu/cgi-bin/hgTracks?db=hg19&position=chr5%3A180035899-180036898&hgsid=209117487_w6rY1N8AHXwLmyiJXAfdKTWCTAiO	0.000146234	0	0	0	0	5	180036399	cg11120194	Body;Body	0
https://genome-euro.ucsc.edu/cgi-bin/hgTracks?db=hg19&position=chr5%3A180075981-180076980&hgsid=209117487_w6rY1N8AHXwLmyiJXAfdKTWCTAiO	0.00017473	0	1	1	1	5	180076481	cg05976714	Body;Body	3
https://genome-euro.ucsc.edu/cgi-bin/hgTracks?db=hg19&position=chr5%3A180071905-180072904&hgsid=209117487_w6rY1N8AHXwLmyiJXAfdKTWCTAiO	0.000194404	1	0	1	0	5	180072405	cg25935985	Body;Body	2
https://genome-euro.ucsc.edu/cgi-bin/hgTracks?db=hg19&position=chr5%3A180057094-180058093&hgsid=209117487_w6rY1N8AHXwLmyiJXAfdKTWCTAiO	0.000235266	0	0	0	0	5	180057594	cg08500323	Body;Body	0
https://genome-euro.ucsc.edu/cgi-bin/hgTracks?db=hg19&position=chr5%3A180035946-180036945&hgsid=209117487_w6rY1N8AHXwLmyiJXAfdKTWCTAiO	0.000241551	0	0	0	0	5	180036446	cg23132690	Body;Body	0
https://genome-euro.ucsc.edu/cgi-bin/hgTracks?db=hg19&position=chr5%3A180048393-180049392&hgsid=209117487_w6rY1N8AHXwLmyiJXAfdKTWCTAiO	0.000246237	0	0	0	1	5	180048893	cg06077821	Body;Body	0
https://genome-euro.ucsc.edu/cgi-bin/hgTracks?db=hg19&position=chr5%3A180038155-180039154&hgsid=209117487_w6rY1N8AHXwLmyiJXAfdKTWCTAiO	0.000396514	0	0	0	0	5	180038655	cg25658276	Body;Body	0
https://genome-euro.ucsc.edu/cgi-bin/hgTracks?db=hg19&position=chr5%3A180045547-180045646&hgsid=209117487_w6rY1N8AHXwLmyiJXAfdKTWCTAiO	0.0005443	0	0	0	0	5	180045597	cg06967124	Body;Body	0
https://genome-euro.ucsc.edu/cgi-bin/hgTracks?db=hg19&position=chr5%3A180056534-180057533&hgsid=209117487_w6rY1N8AHXwLmyiJXAfdKTWCTAiO	0.000751217	0	0	0	0	5	180057034	cg10497023	Body;Body	0
https://genome-euro.ucsc.edu/cgi-bin/hgTracks?db=hg19&position=chr5%3A180055482-180056481&hgsid=209117487_w6rY1N8AHXwLmyiJXAfdKTWCTAiO	0.000762257	0	0	0	1	5	180055982	cg13643874	Body;Body	0
https://genome-euro.ucsc.edu/cgi-bin/hgTracks?db=hg19&position=chr5%3A180046028-180047027&hgsid=209117487_w6rY1N8AHXwLmyiJXAfdKTWCTAiO	0.00109081	0	0	0	0	5	180046528	cg24536824	Body;Body	0
https://genome-euro.ucsc.edu/cgi-bin/hgTracks?db=hg19&position=chr5%3A180056080-180057079&hgsid=209117487_w6rY1N8AHXwLmyiJXAfdKTWCTAiO	0.00148997	0	0	0	0	5	180056580	cg07450671	Body;Body	0
https://genome-euro.ucsc.edu/cgi-bin/hgTracks?db=hg19&position=chr5%3A180072929-180073928&hgsid=209117487_w6rY1N8AHXwLmyiJXAfdKTWCTAiO	0.00148997	1	0	0	0	5	180073429	cg16397714	Body;Body	1
https://genome-euro.ucsc.edu/cgi-bin/hgTracks?db=hg19&position=chr5%3A180035256-180036255&hgsid=209117487_w6rY1N8AHXwLmyiJXAfdKTWCTAiO	0.00153193	0	0	0	0	5	180035756	cg22187519	Body;Body	0
https://genome-euro.ucsc.edu/cgi-bin/hgTracks?db=hg19&position=chr5%3A180056022-180057021&hgsid=209117487_w6rY1N8AHXwLmyiJXAfdKTWCTAiO	0.00300189	0	0	0	0	5	180056522	cg01220655	Body;Body	0
https://genome-euro.ucsc.edu/cgi-bin/hgTracks?db=hg19&position=chr5%3A180051864-180052863&hgsid=209117487_w6rY1N8AHXwLmyiJXAfdKTWCTAiO	0.00319307	0	0	0	0	5	180052364	cg25515991	Body;Body	0
https://genome-euro.ucsc.edu/cgi-bin/hgTracks?db=hg19&position=chr5%3A180076405-180077404&hgsid=209117487_w6rY1N8AHXwLmyiJXAfdKTWCTAiO	0.00319307	0	1	0	1	5	180076905	cg17304222	TSS1500;TSS1500	2
https://genome-euro.ucsc.edu/cgi-bin/hgTracks?db=hg19&position=chr5%3A180073280-180074279&hgsid=209117487_w6rY1N8AHXwLmyiJXAfdKTWCTAiO	0.0037591	1	0	1	0	5	180073780	cg01040890	Body;Body	2
	0.00420053					5	180046052	cg00619978	Body;Body
	0.00435501					5	180071709	cg02610106	Body;Body
	0.0102015					5	180072420	cg09050461	Body;Body
	0.013853					5	180036277	cg23490555	Body;Body
https://genome-euro.ucsc.edu/cgi-bin/hgTracks?db=hg19&position=chr5%3A180071256-180072255&hgsid=209117487_w6rY1N8AHXwLmyiJXAfdKTWCTAiO	0.0177975	0	0	0	0	5	180071756	cg10660844	Body;Body	0
https://genome-euro.ucsc.edu/cgi-bin/hgTracks?db=hg19&position=chr5%3A180071316-180072315&hgsid=209117487_w6rY1N8AHXwLmyiJXAfdKTWCTAiO	0.0272676	0	0	0	0	5	180071816	cg19972193	Body;Body	0
https://genome-euro.ucsc.edu/cgi-bin/hgTracks?db=hg19&position=chr5%3A180071982-180081981&hgsid=209117487_w6rY1N8AHXwLmyiJXAfdKTWCTAiO	0.0432116	0	1	0	0	5	180076982	cg20949845	TSS1500;TSS1500	1
https://genome-euro.ucsc.edu/cgi-bin/hgTracks?db=hg19&position=chr5%3A180050065-180051064&hgsid=209117487_w6rY1N8AHXwLmyiJXAfdKTWCTAiO	0.0470368	0	0	0	0	5	180050565	cg22590032	Body;Body	0
HGF											4
https://genome-euro.ucsc.edu/cgi-bin/hgTracks?db=hg19&position=chr7%3A81367100-81377099&hgsid=209135773_kxCtM2W6AbbGLUxHG8uKZDV31okO	1.86404e-07	0	0	0	0	7	81372100	cg23269320	Body;3'UTR;Body;3'UTR	0
https://genome-euro.ucsc.edu/cgi-bin/hgTracks?db=hg19&position=chr7%3A81391177-81391476&hgsid=209135773_kxCtM2W6AbbGLUxHG8uKZDV31okO	2.02134e-05	0	0	0	0	7	81391327	cg16033274	Body;Body;Body;Body;Body	0
https://genome-euro.ucsc.edu/cgi-bin/hgTracks?db=hg19&position=chr7%3A81381203-81381502&hgsid=209135773_kxCtM2W6AbbGLUxHG8uKZDV31okO	5.39316e-05	0	0	0	0	7	81381353	cg18944653	3'UTR;Body;Body;Body;Body	0
https://genome-euro.ucsc.edu/cgi-bin/hgTracks?db=hg19&position=chr7%3A81394458-81404457&hgsid=209135773_kxCtM2W6AbbGLUxHG8uKZDV31okO	0.00286019	0	1	0	0	7	81399458	cg23838245	TSS200;TSS200;TSS200;TSS200;TSS200	1
https://genome-euro.ucsc.edu/cgi-bin/hgTracks?db=hg19&position=chr7%3A81394587-81404586&hgsid=209135773_kxCtM2W6AbbGLUxHG8uKZDV31okO	0.00481523	0	0	0	0	7	81399587	cg06745740	TSS200;TSS200;TSS200;TSS200;TSS200	0
https://genome-euro.ucsc.edu/cgi-bin/hgTracks?db=hg19&position=chr7%3A81395745-81405744&hgsid=209135773_kxCtM2W6AbbGLUxHG8uKZDV31okO	0.00528722	0	0	0	0	7	81400745	cg14690980	TSS1500;TSS1500;TSS1500;TSS1500;TSS1500	0
https://genome-euro.ucsc.edu/cgi-bin/hgTracks?db=hg19&position=chr7%3A81398899-81399898&hgsid=209135773_kxCtM2W6AbbGLUxHG8uKZDV31okO	0.00572186	0	1	0	0	7	81399399	cg08005849	5'UTR;1stExon;1stExon;1stExon;5'UTR;1stExon;5'UTR;5'UTR;5'UTR;1stExon	1
https://genome-euro.ucsc.edu/cgi-bin/hgTracks?db=hg19&position=chr7%3A81394308-81404307&hgsid=209135773_kxCtM2W6AbbGLUxHG8uKZDV31okO	0.0106755	0	1	1	0	7	81399308	cg06055763	5'UTR;1stExon;1stExon;1stExon;5'UTR;1stExon;5'UTR;5'UTR;5'UTR;1stExon	2
MAGEA3	(geen expressie in normaal weefsel - geen DD methylatie)
MUC1
MET											-11
https://genome-euro.ucsc.edu/cgi-bin/hgTracks?db=hg19&position=chr7%3A116433184-116443183&hgsid=209135773_kxCtM2W6AbbGLUxHG8uKZDV31okO	1	1	0	1	0	7	116438184	cg25557280	3'UTR;3'UTR	2
https://genome-euro.ucsc.edu/cgi-bin/hgTracks?db=hg19&position=chr7%3A116306479-116316478&hgsid=209135773_kxCtM2W6AbbGLUxHG8uKZDV31okO	1	0	1	1	0	7	116311496	cg24627299	TSS1500;TSS1500	2
https://genome-euro.ucsc.edu/cgi-bin/hgTracks?db=hg19&position=chr7%3A116356238-116357237&hgsid=209135773_kxCtM2W6AbbGLUxHG8uKZDV31okO	1	1	0	1	0	7	116356738	cg11056055	Body;Body	2
https://genome-euro.ucsc.edu/cgi-bin/hgTracks?db=hg19&position=chr7%3A116362599-116372598&hgsid=209135773_kxCtM2W6AbbGLUxHG8uKZDV31okO	1	1	0	0	0	7	116367599	cg06985664	Body;Body	0
https://genome-euro.ucsc.edu/cgi-bin/hgTracks?db=hg19&position=chr7%3A116420151-116421150&hgsid=209135773_kxCtM2W6AbbGLUxHG8uKZDV31okO	1	1	0	0	0	7	116420651	cg23992886	Body;Body	1
https://genome-euro.ucsc.edu/cgi-bin/hgTracks?db=hg19&position=chr7%3A116323032-116333031&hgsid=209135773_kxCtM2W6AbbGLUxHG8uKZDV31okO	1	1	0	1	0	7	116328032	cg01921059	5'UTR;5'UTR	2
https://genome-euro.ucsc.edu/cgi-bin/hgTracks?db=hg19&position=chr7%3A116327586-116337585&hgsid=209135773_kxCtM2W6AbbGLUxHG8uKZDV31okO	1	1	0	1	0	7	116332586	cg27472701	5'UTR;5'UTR	2
https://genome-euro.ucsc.edu/cgi-bin/hgTracks?db=hg19&position=chr7%3A116334174-116344173&hgsid=209135773_kxCtM2W6AbbGLUxHG8uKZDV31okO	1	1	0	1	0	7	116339174	cg22116492	Body;Body	2
https://genome-euro.ucsc.edu/cgi-bin/hgTracks?db=hg19&position=chr7%3A116281685-116381684&hgsid=209135773_kxCtM2W6AbbGLUxHG8uKZDV31okO	1	1	0	1	0	7	116331685	cg06780875	5'UTR;5'UTR	2
https://genome-euro.ucsc.edu/cgi-bin/hgTracks?db=hg19&position=chr7%3A116376017-116386016&hgsid=209135773_kxCtM2W6AbbGLUxHG8uKZDV31okO	1	1	0	1	0	7	116381017	cg18285813	Body;Body	2
HER2											-2
https://genome-euro.ucsc.edu/cgi-bin/hgTracks?db=hg19&position=chr17%3A37848032-37858031&hgsid=209135773_kxCtM2W6AbbGLUxHG8uKZDV31okO	1	1	0	1	0	17	37853032	cg08585669	5'UTR	2
https://genome-euro.ucsc.edu/cgi-bin/hgTracks?db=hg19&position=chr17%3A37851663-37861662&hgsid=209135773_kxCtM2W6AbbGLUxHG8uKZDV31okO	1	0	1	1	1	17	37856663	cg16065186	5'UTR;Body	3
https://genome-euro.ucsc.edu/cgi-bin/hgTracks?db=hg19&position=chr17%3A37857113-37867112&hgsid=209135773_kxCtM2W6AbbGLUxHG8uKZDV31okO	1	1	0	1	0	17	37862113	cg00459816	5'UTR;Body	2
https://genome-euro.ucsc.edu/cgi-bin/hgTracks?db=hg19&position=chr17%3A37879314-37889313&hgsid=209135773_kxCtM2W6AbbGLUxHG8uKZDV31okO	1	0	0	0	0	17	37884314	cg12648523	3'UTR;3'UTR	0
https://genome-euro.ucsc.edu/cgi-bin/hgTracks?db=hg19&position=chr17%3A37855344-37865343&hgsid=209135773_kxCtM2W6AbbGLUxHG8uKZDV31okO	1	1	0	1	0	17	37860344	cg24657085	5'UTR;Body	2
https://genome-euro.ucsc.edu/cgi-bin/hgTracks?db=hg19&position=chr17%3A37805819-37905818&hgsid=209135773_kxCtM2W6AbbGLUxHG8uKZDV31okO	1	0	1	0	0	17	37855819	cg12413918	5'UTR;TSS1500	1
https://genome-euro.ucsc.edu/cgi-bin/hgTracks?db=hg19&position=chr17%3A37851513-37861512&hgsid=209135773_kxCtM2W6AbbGLUxHG8uKZDV31okO	1	0	1	1	1	17	37856786	cg27005179	5'UTR;Body	3
https://genome-euro.ucsc.edu/cgi-bin/hgTracks?db=hg19&position=chr17%3A37851513-37861512&hgsid=209146208_DQrloZZbv0tMDAVrAiRd2eI3NR4x	1	0	1	1	1	17	37856513	cg11993754	5'UTR;1stExon	3
https://genome-euro.ucsc.edu/cgi-bin/hgTracks?db=hg19&position=chr17%3A37851378-37861377&hgsid=209146208_DQrloZZbv0tMDAVrAiRd2eI3NR4x	1	0	1	1	0	17	37856378	cg26111030	5'UTR;1stExon;5'UTR	2
https://genome-euro.ucsc.edu/cgi-bin/hgTracks?db=hg19&position=chr17%3A37851404-37861403&hgsid=209146208_DQrloZZbv0tMDAVrAiRd2eI3NR4x	1	0	1	1	0	17	37856404	cg23613219	5'UTR;1stExon;5'UTR	2
https://genome-euro.ucsc.edu/cgi-bin/hgTracks?db=hg19&position=chr17%3A37838591-37848590&hgsid=209146208_DQrloZZbv0tMDAVrAiRd2eI3NR4x	1	1	1	1	0	17	37843591	cg05616858	TSS1500;Body	3
https://genome-euro.ucsc.edu/cgi-bin/hgTracks?db=hg19&position=chr17%3A37838818-37848817&hgsid=209146208_DQrloZZbv0tMDAVrAiRd2eI3NR4x	1	0	1	1	0	17	37843818	cg14187895	TSS1500;Body	2
https://genome-euro.ucsc.edu/cgi-bin/hgTracks?db=hg19&position=chr17%3A37838264-37848263&hgsid=209146208_DQrloZZbv0tMDAVrAiRd2eI3NR4x	1	0	0	1	0	17	37843264	cg15227682	TSS1500;Body	1
https://genome-euro.ucsc.edu/cgi-bin/hgTracks?db=hg19&position=chr17%3A37838987-37848986&hgsid=209146208_DQrloZZbv0tMDAVrAiRd2eI3NR4x	1	0	1	1	0	17	37843987	cg09875273	TSS1500;Body	2
https://genome-euro.ucsc.edu/cgi-bin/hgTracks?db=hg19&position=chr17%3A37839971-37849970&hgsid=209146208_DQrloZZbv0tMDAVrAiRd2eI3NR4x	1	1	1	1	0	17	37844971	cg26041593	5'UTR;TSS1500	2
https://genome-euro.ucsc.edu/cgi-bin/hgTracks?db=hg19&position=chr17%3A37838793-37848792&hgsid=209146208_DQrloZZbv0tMDAVrAiRd2eI3NR4x	1	0	1	1	0	17	37843793	cg03386751	TSS1500;Body	2
KIT

## Sheet: Adeno M TvN
		Adeno M TvN
More Expression in lung RNA-seq	More methylation in lung tissue
More Expression in tumor RNA-seq	More methylation in tumor tissue	H3K4Me1	H3K4Me3	H3K27Ac		Positie Genoom
Genen /CpG Sites	Significante CpG sites	Regulatoire elementen	Promoter	Actief regulatoire elementen	CpG Island	Chr.	Bp	ILM ID	UCSC REFGENE group	Site-SCORE	Gen-SCORE
CTLA-4
PD-1
PD-L1
PD-L2
PD-2
ALK
EGFR
VEGFR1
VEGFR2											0
https://genome-euro.ucsc.edu/cgi-bin/hgTracks?db=hg19&position=chr4%3A55639656-55640655&hgsid=209146208_DQrloZZbv0tMDAVrAiRd2eI3NR4x	0.000143246	0	0	0	0	4	55640156	cg10858353	3'UTR	0
https://genome-euro.ucsc.edu/cgi-bin/hgTracks?db=hg19&position=chr4%3A55635959-55735958&hgsid=209146208_DQrloZZbv0tMDAVrAiRd2eI3NR4x	0.00102255	0	0	0	0	4	55685959	cg17286640	Body	0
https://genome-euro.ucsc.edu/cgi-bin/hgTracks?db=hg19&position=chr4%3A55681175-55691174&hgsid=209146208_DQrloZZbv0tMDAVrAiRd2eI3NR4x	0.0297333	0	0	0	0	4	55686175	cg07098391	1stExon	0
https://genome-euro.ucsc.edu/cgi-bin/hgTracks?db=hg19&position=chr4%3A55681539-55691538&hgsid=209146208_DQrloZZbv0tMDAVrAiRd2eI3NR4x	0.011353	0	0	0	0	4	55686539	cg07893544	TSS200	0
https://genome-euro.ucsc.edu/cgi-bin/hgTracks?db=hg19&position=chr4%3A55686576-55686585&hgsid=209146208_DQrloZZbv0tMDAVrAiRd2eI3NR4x	0.0166521	0	0	0	0	4	55686581	cg18177533	TSS200	0
https://genome-euro.ucsc.edu/cgi-bin/hgTracks?db=hg19&position=chr4%3A55681607-55691606&hgsid=209158206_ZAYmbW819x1Djg02ga6AJwNdGPSN	0.00779717	0	0	0	0	4	55686607	cg11505338	TSS200	0
https://genome-euro.ucsc.edu/cgi-bin/hgTracks?db=hg19&position=chr4%3A55686117-55687116&hgsid=209158206_ZAYmbW819x1Djg02ga6AJwNdGPSN	0.0235401	0	0	0	0	4	55686617	cg00989765	TSS200	0
https://genome-euro.ucsc.edu/cgi-bin/hgTracks?db=hg19&position=chr4%3A55686412-55687411&hgsid=209158206_ZAYmbW819x1Djg02ga6AJwNdGPSN	0.00457289	0	0	0	0	4	55686912	cg05754435	TSS1500	0
https://genome-euro.ucsc.edu/cgi-bin/hgTracks?db=hg19&position=chr4%3A55687165-55687264&hgsid=209158206_ZAYmbW819x1Djg02ga6AJwNdGPSN	0.000607253	0	0	0	0	4	55687215	cg19712746	TSS1500	0
https://genome-euro.ucsc.edu/cgi-bin/hgTracks?db=hg19&position=chr4%3A55686108-55687107&hgsid=209158206_ZAYmbW819x1Djg02ga6AJwNdGPSN	0.0287609	0	0	0	0	4	55687446	cg00531748	TSS1500	0
https://genome-euro.ucsc.edu/cgi-bin/hgTracks?db=hg19&position=chr4%3A55685940-55686939&hgsid=209158206_ZAYmbW819x1Djg02ga6AJwNdGPSN	0.0136985	0	0	0	0	4	55686440	cg10740902	1stExon;5'UTR	0
https://genome-euro.ucsc.edu/cgi-bin/hgTracks?db=hg19&position=chr4%3A55686408-55686507&hgsid=209158206_ZAYmbW819x1Djg02ga6AJwNdGPSN	0.00133414	0	0	0	0	4	55686458	cg25722465	1stExon;5'UTR	0
VEGFR3											-19
https://genome-euro.ucsc.edu/cgi-bin/hgTracks?db=hg19&position=chr5%3A179911264-180011263&hgsid=209158206_ZAYmbW819x1Djg02ga6AJwNdGPSN	0.0494803	0	0	0	0	5	179961264	cg11530408	3'UTR	0
https://genome-euro.ucsc.edu/cgi-bin/hgTracks?db=hg19&position=chr5%3A179962114-179963113&hgsid=209158206_ZAYmbW819x1Djg02ga6AJwNdGPSN	0.014838	0	0	0	0	5	179962614	cg02328545	3'UTR	0
https://genome-euro.ucsc.edu/cgi-bin/hgTracks?db=hg19&position=chr5%3A179966067-179966166&hgsid=209158206_ZAYmbW819x1Djg02ga6AJwNdGPSN	0.00103899	0	0	0	0	5	179966117	cg27338836	Body	0
https://genome-euro.ucsc.edu/cgi-bin/hgTracks?db=hg19&position=chr5%3A179965665-179966664&hgsid=209158206_ZAYmbW819x1Djg02ga6AJwNdGPSN	0.000132402	0	0	0	0	5	179966165	cg11583106	Body	0
https://genome-euro.ucsc.edu/cgi-bin/hgTracks?db=hg19&position=chr5%3A179968955-179969054&hgsid=209158206_ZAYmbW819x1Djg02ga6AJwNdGPSN	0.0269808	0	0	0	0	5	179969005	cg11120194	Body;Body	0
https://genome-euro.ucsc.edu/cgi-bin/hgTracks?db=hg19&position=chr5%3A179968552-179969551&hgsid=209158206_ZAYmbW819x1Djg02ga6AJwNdGPSN	0.0217797	0	0	0	0	5	179969052	cg23132690	Body;Body	0
https://genome-euro.ucsc.edu/cgi-bin/hgTracks?db=hg19&position=chr5%3A179974014-179975013&hgsid=209158206_ZAYmbW819x1Djg02ga6AJwNdGPSN	0.000429116	0	0	0	0	5	179974514	cg03730027	Body;Body	0
https://genome-euro.ucsc.edu/cgi-bin/hgTracks?db=hg19&position=chr5%3A179976582-179976681&hgsid=209158206_ZAYmbW819x1Djg02ga6AJwNdGPSN	0.00191582	0	0	0	0	5	179976632	cg11832309	Body;Body	0
https://genome-euro.ucsc.edu/cgi-bin/hgTracks?db=hg19&position=chr5%3A179977703-179978702&hgsid=209158206_ZAYmbW819x1Djg02ga6AJwNdGPSN	0.00907207	0	0	0	0	5	179978203	cg06967124	Body;Body	0
https://genome-euro.ucsc.edu/cgi-bin/hgTracks?db=hg19&position=chr5%3A179978634-179979633&hgsid=209158206_ZAYmbW819x1Djg02ga6AJwNdGPSN	0.0151561	0	0	0	0	5	179979134	cg24536824	Body;Body	0
https://genome-euro.ucsc.edu/cgi-bin/hgTracks?db=hg19&position=chr5%3A179979457-179979556&hgsid=209158206_ZAYmbW819x1Djg02ga6AJwNdGPSN	0.0010163	0	0	0	0	5	179979507	cg23297812	Body;Body	0
https://genome-euro.ucsc.edu/cgi-bin/hgTracks?db=hg19&position=chr5%3A179979290-179980289&hgsid=209158206_ZAYmbW819x1Djg02ga6AJwNdGPSN	4.66922e-07	0	0	0	0	5	179979790	cg07072463	Body;Body	0
https://genome-euro.ucsc.edu/cgi-bin/hgTracks?db=hg19&position=chr5%3A179979905-179979905&hgsid=209158206_ZAYmbW819x1Djg02ga6AJwNdGPSN	0.0149564	1	0	0	0	5	179979905	cg06485114	Body;Body	1
https://genome-euro.ucsc.edu/cgi-bin/hgTracks?db=hg19&position=chr5%3A179975013-179985012&hgsid=209158206_ZAYmbW819x1Djg02ga6AJwNdGPSN	0.00509356	1	0	0	0	5	179980013	cg20746634	Body;Body	1
https://genome-euro.ucsc.edu/cgi-bin/hgTracks?db=hg19&position=chr5%3A179975292-179985291&hgsid=209158206_ZAYmbW819x1Djg02ga6AJwNdGPSN	0.0217797	1	0	1	0	5	179980292	cg07263853	Body;Body	2
https://genome-euro.ucsc.edu/cgi-bin/hgTracks?db=hg19&position=chr5%3A179975404-179985403&hgsid=209158206_ZAYmbW819x1Djg02ga6AJwNdGPSN	0.0149564	1	1	1	0	5	179980404	cg00866500	Body;Body	3
https://genome-euro.ucsc.edu/cgi-bin/hgTracks?db=hg19&position=chr5%3A179981449-179981548&hgsid=209158206_ZAYmbW819x1Djg02ga6AJwNdGPSN	0.0171951	1	0	0	0	5	179981499	cg06077821	Body;Body	1
https://genome-euro.ucsc.edu/cgi-bin/hgTracks?db=hg19&position=chr5%3A179979970-179989969&hgsid=209158206_ZAYmbW819x1Djg02ga6AJwNdGPSN	0.0115789	1	0	0	0	5	179984970	cg25515991	Body;Body	1
https://genome-euro.ucsc.edu/cgi-bin/hgTracks?db=hg19&position=chr5%3A179981588-179991587&hgsid=209158206_ZAYmbW819x1Djg02ga6AJwNdGPSN	0.000415311	0	0	0	0	5	179986588	cg03715413	Body;Body	0
https://genome-euro.ucsc.edu/cgi-bin/hgTracks?db=hg19&position=chr5%3A179983456-179993455&hgsid=209158206_ZAYmbW819x1Djg02ga6AJwNdGPSN	0.000902963	1	0	1	0	5	179988456	cg16079260	Body;Body	2
https://genome-euro.ucsc.edu/cgi-bin/hgTracks?db=hg19&position=chr5%3A179983646-179993645&hgsid=209158206_ZAYmbW819x1Djg02ga6AJwNdGPSN	8.09509e-05	1	0	1	0	5	179988646	cg24576804	Body;Body	2
https://genome-euro.ucsc.edu/cgi-bin/hgTracks?db=hg19&position=chr5%3A179983907-179993906&hgsid=209158206_ZAYmbW819x1Djg02ga6AJwNdGPSN	0.0005207	1	0	1	0	5	179988907	cg10424264	Body;Body	2
https://genome-euro.ucsc.edu/cgi-bin/hgTracks?db=hg19&position=chr5%3A179984186-179994185&hgsid=209158206_ZAYmbW819x1Djg02ga6AJwNdGPSN	0.0156171	1	0	1	0	5	179989186	cg07450671	Body;Body	2
https://genome-euro.ucsc.edu/cgi-bin/hgTracks?db=hg19&position=chr5%3A179984640-179994639&hgsid=209158206_ZAYmbW819x1Djg02ga6AJwNdGPSN	0.00974265	0	0	0	0	5	179989640	cg10497023	Body;Body	0
https://genome-euro.ucsc.edu/cgi-bin/hgTracks?db=hg19&position=chr5%3A179984909-179994908&hgsid=209158206_ZAYmbW819x1Djg02ga6AJwNdGPSN	0.0353083	1	0	0	0	5	179989909	cg05941904	Body;Body	1
https://genome-euro.ucsc.edu/cgi-bin/hgTracks?db=hg19&position=chr5%3A179985200-179995199&hgsid=209158206_ZAYmbW819x1Djg02ga6AJwNdGPSN	0.00133414	0	0	1	0	5	179990200	cg08500323	Body;Body	1
https://genome-euro.ucsc.edu/cgi-bin/hgTracks?db=hg19&position=chr5%3A180004372-180004471&hgsid=209158206_ZAYmbW819x1Djg02ga6AJwNdGPSN	0.0313083	0	0	0	0	5	180004422	cg19972193	Body;Body	0
https://genome-euro.ucsc.edu/cgi-bin/hgTracks?db=hg19&position=chr5%3A180003922-180004921&hgsid=209158206_ZAYmbW819x1Djg02ga6AJwNdGPSN	0.00575109	0	0	0	0	5	180005011	cg25935985	Body;Body	0
https://genome-euro.ucsc.edu/cgi-bin/hgTracks?db=hg19&position=chr5%3A180000011-180010010&hgsid=209158206_ZAYmbW819x1Djg02ga6AJwNdGPSN	0.040405	0	0	0	0	5	180006035	cg16397714	Body;Body	0
https://genome-euro.ucsc.edu/cgi-bin/hgTracks?db=hg19&position=chr5%3A180005535-180006534&hgsid=209158206_ZAYmbW819x1Djg02ga6AJwNdGPSN	0.00908621	0	0	0	0	5	180006386	cg01040890	Body;Body	0
https://genome-euro.ucsc.edu/cgi-bin/hgTracks?db=hg19&position=chr5%3A180001386-180011385&hgsid=209158206_ZAYmbW819x1Djg02ga6AJwNdGPSN	1.37065e-05	0	0	0	0	5	180008468	cg17403609	Body;Body	0
https://genome-euro.ucsc.edu/cgi-bin/hgTracks?db=hg19&position=chr5%3A180007968-180008967&hgsid=209158206_ZAYmbW819x1Djg02ga6AJwNdGPSN	0.000461671	0	0	0	0	5	180008481	cg00489401	Body;Body	0
https://genome-euro.ucsc.edu/cgi-bin/hgTracks?db=hg19&position=chr5%3A180007981-180008980&hgsid=209158206_ZAYmbW819x1Djg02ga6AJwNdGPSN	0.000132402	0	0	0	0	5	180008774	cg07682600	Body;Body	0
https://genome-euro.ucsc.edu/cgi-bin/hgTracks?db=hg19&position=chr5%3A180008274-180009273&hgsid=209158206_ZAYmbW819x1Djg02ga6AJwNdGPSN	0.00157558	0	0	0	0	5	180009087	cg05976714	Body;Body	0
https://genome-euro.ucsc.edu/cgi-bin/hgTracks?db=hg19&position=chr5%3A180004087-180014086&hgsid=209158206_ZAYmbW819x1Djg02ga6AJwNdGPSN	0.000826761	0	0	0	0	5	180009511	cg17304222	TSS1500;TSS1500	0
https://genome-euro.ucsc.edu/cgi-bin/hgTracks?db=hg19&position=chr5%3A180004511-180014510&hgsid=209158206_ZAYmbW819x1Djg02ga6AJwNdGPSN	0.0143997	0	0	0	0	5	180009588	cg20949845	TSS1500;TSS1500	0
HGF											0
https://genome-euro.ucsc.edu/cgi-bin/hgTracks?db=hg19&position=chr7%3A81209536-81210535&hgsid=209146208_DQrloZZbv0tMDAVrAiRd2eI3NR4x	0.00016818	0	0	0	0	7	81210036	cg23269320	Body;3'UTR;Body;3'UTR	0
https://genome-euro.ucsc.edu/cgi-bin/hgTracks?db=hg19&position=chr7%3A81219239-81219338&hgsid=209146208_DQrloZZbv0tMDAVrAiRd2eI3NR4x	0.00191582	0	0	0	0	7	81219289	cg18944653	3'UTR;Body;Body;Body;Body	0
https://genome-euro.ucsc.edu/cgi-bin/hgTracks?db=hg19&position=chr7%3A81228763-81229762&hgsid=209146208_DQrloZZbv0tMDAVrAiRd2eI3NR4x	0.00142375	0	0	0	0	7	81229263	cg16033274	Body;Body;Body;Body;Body	0
https://genome-euro.ucsc.edu/cgi-bin/hgTracks?db=hg19&position=chr7%3A81232394-81242393&hgsid=209146208_DQrloZZbv0tMDAVrAiRd2eI3NR4x	0.00133414	0	0	0	0	7	81237394	cg23838245	TSS200;TSS200;TSS200;TSS200;TSS200	0
https://genome-euro.ucsc.edu/cgi-bin/hgTracks?db=hg19&position=chr7%3A81232523-81242522&hgsid=209146208_DQrloZZbv0tMDAVrAiRd2eI3NR4x	0.00316642	0	0	0	0	7	81237523	cg06745740	TSS200;TSS200;TSS200;TSS200;TSS200	0
https://genome-euro.ucsc.edu/cgi-bin/hgTracks?db=hg19&position=chr7%3A81233681-81243680&hgsid=209146208_DQrloZZbv0tMDAVrAiRd2eI3NR4x	0.00908621	0	0	0	0	7	81238681	cg14690980	TSS1500;TSS1500;TSS1500;TSS1500;TSS1500	0
https://genome-euro.ucsc.edu/cgi-bin/hgTracks?db=hg19&position=chr7%3A81236744-81237743&hgsid=209146208_DQrloZZbv0tMDAVrAiRd2eI3NR4x	0.00412595	0	0	0	0	7	81237244	cg06055763	5'UTR;1stExon;1stExon;1stExon;5'UTR;1stExon;5'UTR;5'UTR;5'UTR;1stExon	0
https://genome-euro.ucsc.edu/cgi-bin/hgTracks?db=hg19&position=chr7%3A81236835-81237834&hgsid=209146208_DQrloZZbv0tMDAVrAiRd2eI3NR4x	0.00626582	0	0	0	0	7	81237335	cg08005849	5'UTR;1stExon;1stExon;1stExon;5'UTR;1stExon;5'UTR;5'UTR;5'UTR;1stExon	0
MAGEA3
MUC1
MET
HER2
KIT

## Sheet: Spino M TvN
		Spino M TvN
More Expression in lung RNA-seq	More methylation in lung tissue
More Expression in tumor RNA-seq	More methylation in tumor tissue	H3K4Me1	H3K4Me3	H3K27Ac		Positie Genoom
Genen /CpG Sites	Significante CpG sites	Regulatoire elementen	Promoter	Actief regulatoire elementen	CpG Island	Chr.	Bp	ILM ID	UCSC REFGENE group	Site-SCORE	Gen-SCORE
CTLA-4
PD-1
PD-L1
PD-L2
PD-2
ALK											1
https://genome-euro.ucsc.edu/cgi-bin/hgTracks?db=hg19&position=chr2%3A29665421-29675420&hgsid=209164184_rugC2tRjHcPfe6sYJjTYBiL2QhaB	1	0	0	0	0	2	29670421			0
https://genome-euro.ucsc.edu/cgi-bin/hgTracks?db=hg19&position=chr2%3A30142078-30142177&hgsid=209164184_rugC2tRjHcPfe6sYJjTYBiL2QhaB	1	0	0	0	0	2	30142128			0
https://genome-euro.ucsc.edu/cgi-bin/hgTracks?db=hg19&position=chr2%3A30142692-30142791&hgsid=209164184_rugC2tRjHcPfe6sYJjTYBiL2QhaB	1	0	0	0	0	2	30142742			0
https://genome-euro.ucsc.edu/cgi-bin/hgTracks?db=hg19&position=chr2%3A29537726-29537825&hgsid=209164184_rugC2tRjHcPfe6sYJjTYBiL2QhaB	1	0	0	0	0	2	29537776			0
https://genome-euro.ucsc.edu/cgi-bin/hgTracks?db=hg19&position=chr2%3A29638465-29648464&hgsid=209164184_rugC2tRjHcPfe6sYJjTYBiL2QhaB	1	0		0	0	2	29643465			0
https://genome-euro.ucsc.edu/cgi-bin/hgTracks?db=hg19&position=chr2%3A29681114-29691113&hgsid=209164184_rugC2tRjHcPfe6sYJjTYBiL2QhaB	1	0	0	1	0	2	29686114			1
https://genome-euro.ucsc.edu/cgi-bin/hgTracks?db=hg19&position=chr2%3A29507828-29517827&hgsid=209164184_rugC2tRjHcPfe6sYJjTYBiL2QhaB	1	0	0	0	0	2	29512828			0
https://genome-euro.ucsc.edu/cgi-bin/hgTracks?db=hg19&position=chr2%3A29823479-29833478&hgsid=209164184_rugC2tRjHcPfe6sYJjTYBiL2QhaB	1	0	0	0	0	2	29828479			0
EGFR											0
https://genome-euro.ucsc.edu/cgi-bin/hgTracks?db=hg19&position=chr7%3A55252946-55262945&hgsid=209164184_rugC2tRjHcPfe6sYJjTYBiL2QhaB	1	0	0	0	0	7	55257946			0
https://genome-euro.ucsc.edu/cgi-bin/hgTracks?db=hg19&position=chr7%3A55255913-55265912&hgsid=209164184_rugC2tRjHcPfe6sYJjTYBiL2QhaB	1	1	0	1	0	7	55260913			2
https://genome-euro.ucsc.edu/cgi-bin/hgTracks?db=hg19&position=chr7%3A55220133-55230132&hgsid=209164184_rugC2tRjHcPfe6sYJjTYBiL2QhaB	1	0	0	0	0	7	55225133			0
https://genome-euro.ucsc.edu/cgi-bin/hgTracks?db=hg19&position=chr7%3A55220082-55230081&hgsid=209164184_rugC2tRjHcPfe6sYJjTYBiL2QhaB	1	0	0	0	0	7	55225082			0
https://genome-euro.ucsc.edu/cgi-bin/hgTracks?db=hg19&position=chr7%3A55147398-55157397&hgsid=209164184_rugC2tRjHcPfe6sYJjTYBiL2QhaB	1	1	0	1	0	7	55152398			2
https://genome-euro.ucsc.edu/cgi-bin/hgTracks?db=hg19&position=chr7%3A55116401-55126400&hgsid=209164184_rugC2tRjHcPfe6sYJjTYBiL2QhaB	1	1	0	1	0	7	55121401			2
https://genome-euro.ucsc.edu/cgi-bin/hgTracks?db=hg19&position=chr7%3A55208713-55209712&hgsid=209164184_rugC2tRjHcPfe6sYJjTYBiL2QhaB	1	1	0	1	0	7	55209213			2
https://genome-euro.ucsc.edu/cgi-bin/hgTracks?db=hg19&position=chr7%3A55123553-55133552&hgsid=209164184_rugC2tRjHcPfe6sYJjTYBiL2QhaB	1	1	0	1	0	7	55128553			2
https://genome-euro.ucsc.edu/cgi-bin/hgTracks?db=hg19&position=chr7%3A55192704-55202703&hgsid=209164184_rugC2tRjHcPfe6sYJjTYBiL2QhaB	1	1	0	1	0	7	55197704			2
https://genome-euro.ucsc.edu/cgi-bin/hgTracks?db=hg19&position=chr7%3A55174471-55184470&hgsid=209164184_rugC2tRjHcPfe6sYJjTYBiL2QhaB	1	1	0	1	0	7	55179471			2
https://genome-euro.ucsc.edu/cgi-bin/hgTracks?db=hg19&position=chr7%3A55213038-55213038&hgsid=209164184_rugC2tRjHcPfe6sYJjTYBiL2QhaB	1	0	0	0	0	7	55213038			0
https://genome-euro.ucsc.edu/cgi-bin/hgTracks?db=hg19&position=chr7%3A55172182-55182181&hgsid=209164184_rugC2tRjHcPfe6sYJjTYBiL2QhaB	1	0	0	0	0	7	55177182			0
https://genome-euro.ucsc.edu/cgi-bin/hgTracks?db=hg19&position=chr7%3A55081164-55091163&hgsid=209164184_rugC2tRjHcPfe6sYJjTYBiL2QhaB	1	0	1	1	1	7	55086164			3
https://genome-euro.ucsc.edu/cgi-bin/hgTracks?db=hg19&position=chr7%3A55169999-55179998&hgsid=209164184_rugC2tRjHcPfe6sYJjTYBiL2QhaB	1	1	0	1	1	7	55174999			3
https://genome-euro.ucsc.edu/cgi-bin/hgTracks?db=hg19&position=chr7%3A55114688-55124687&hgsid=209164184_rugC2tRjHcPfe6sYJjTYBiL2QhaB	1	1	0	1	0	7	55119688			2
https://genome-euro.ucsc.edu/cgi-bin/hgTracks?db=hg19&position=chr7%3A55081146-55091145&hgsid=209164184_rugC2tRjHcPfe6sYJjTYBiL2QhaB	1	1	1	1	1	7	55086146			4
https://genome-euro.ucsc.edu/cgi-bin/hgTracks?db=hg19&position=chr7%3A55081878-55091877&hgsid=209164184_rugC2tRjHcPfe6sYJjTYBiL2QhaB	1	1	1	1	1	7	55086288			4
https://genome-euro.ucsc.edu/cgi-bin/hgTracks?db=hg19&position=chr7%3A55081091-55091090&hgsid=209164184_rugC2tRjHcPfe6sYJjTYBiL2QhaB	1	0	1	1	0	7	55086091			2
VEGFR1											8
https://genome-euro.ucsc.edu/cgi-bin/hgTracks?db=hg19&position=chr13%3A28881799-28882798&hgsid=209164184_rugC2tRjHcPfe6sYJjTYBiL2QhaB	0.00244106	0	0	0	0	13	28882299	cg07999090	Body	0
https://genome-euro.ucsc.edu/cgi-bin/hgTracks?db=hg19&position=chr13%3A28898926-28908925&hgsid=209164184_rugC2tRjHcPfe6sYJjTYBiL2QhaB	0.0126897	0	0	1	0	13	28903926	cg18520125	Body	1
https://genome-euro.ucsc.edu/cgi-bin/hgTracks?db=hg19&position=chr13%3A28926547-28936546&hgsid=209164184_rugC2tRjHcPfe6sYJjTYBiL2QhaB	0.0462804	1	0	1	0	13	28931547	cg02186409	Body	2
https://genome-euro.ucsc.edu/cgi-bin/hgTracks?db=hg19&position=chr13%3A28965132-28966131&hgsid=209164184_rugC2tRjHcPfe6sYJjTYBiL2QhaB	0.0159013	0	0	0	0	13	28965632	cg25154733	Body;Body;Body	0
https://genome-euro.ucsc.edu/cgi-bin/hgTracks?db=hg19&position=chr13%3A29037758-29047757&hgsid=209164184_rugC2tRjHcPfe6sYJjTYBiL2QhaB	0.00340545	0	0	0	0	13	29042758	cg15978017	Body;Body;Body;Body	0
https://genome-euro.ucsc.edu/cgi-bin/hgTracks?db=hg19&position=chr13%3A28980793-28981792&hgsid=209164184_rugC2tRjHcPfe6sYJjTYBiL2QhaB	0.0103517	0	0	0	0	13	28981293	cg10667166	Body;Body;Body;Body	0
https://genome-euro.ucsc.edu/cgi-bin/hgTracks?db=hg19&position=chr13%3A29063150-29073149&hgsid=209164184_rugC2tRjHcPfe6sYJjTYBiL2QhaB	0.0169381	0	1	1	1	13	29068150	cg02188358	Body;Body;Body;Body	3
https://genome-euro.ucsc.edu/cgi-bin/hgTracks?db=hg19&position=chr13%3A29064941-29074940&hgsid=209164184_rugC2tRjHcPfe6sYJjTYBiL2QhaB	0.0418755	0	1	0	1	13	29069941	cg14283783	TSS1500;TSS1500;TSS1500;TSS1500	2
https://genome-euro.ucsc.edu/cgi-bin/hgTracks?db=hg19&position=chr13%3A29008387-29018386&hgsid=209164184_rugC2tRjHcPfe6sYJjTYBiL2QhaB	0.0425325	0	0	0	0	13	29013387	cg22753668	Body;Body;Body;Body	0
VEGFR2											10
https://genome-euro.ucsc.edu/cgi-bin/hgTracks?db=hg19&position=chr4%3A55985582-55995581&hgsid=209164184_rugC2tRjHcPfe6sYJjTYBiL2QhaB	0.000152332	0	1	1	0	4	55990582	cg01340163	Body	2
https://genome-euro.ucsc.edu/cgi-bin/hgTracks?db=hg19&position=chr4%3A55987458-55997457&hgsid=209164184_rugC2tRjHcPfe6sYJjTYBiL2QhaB	0.00812988	1	1	0	0	4	55992458	cg19712746	TSS1500	2
https://genome-euro.ucsc.edu/cgi-bin/hgTracks?db=hg19&position=chr4%3A55985944-55995943&hgsid=209164184_rugC2tRjHcPfe6sYJjTYBiL2QhaB	0.0118842	0	1	1	0	4	55990944	cg25444386	Body	2
https://genome-euro.ucsc.edu/cgi-bin/hgTracks?db=hg19&position=chr4%3A55986701-55996700&hgsid=209164184_rugC2tRjHcPfe6sYJjTYBiL2QhaB	0.00588158	0	1	1	0	4	55991701	cg25722465	1stExon;5'UTR	2
https://genome-euro.ucsc.edu/cgi-bin/hgTracks?db=hg19&position=chr4%3A55986683-55996682&hgsid=209164184_rugC2tRjHcPfe6sYJjTYBiL2QhaB	0.0186894	0	1	1	0	4	55991683	cg10740902	1stExon;5'UTR	2
VEGFR3											7
https://genome-euro.ucsc.edu/cgi-bin/hgTracks?db=hg19&position=chr5%3A180028717-180028816&hgsid=209164184_rugC2tRjHcPfe6sYJjTYBiL2QhaB	0.00588158	0	0	0	0	5	180028658	cg11530408	3'UTR	0
https://genome-euro.ucsc.edu/cgi-bin/hgTracks?db=hg19&position=chr5%3A180023767-180033766&hgsid=209164184_rugC2tRjHcPfe6sYJjTYBiL2QhaB	0.0271035	0	0	0	0	5	180028767	cg26555052	3'UTR	0
https://genome-euro.ucsc.edu/cgi-bin/hgTracks?db=hg19&position=chr5%3A180028717-180028816&hgsid=209164184_rugC2tRjHcPfe6sYJjTYBiL2QhaB	0.0394471	0	0	0	0	5	180028818	cg07795168	3'UTR	0
https://genome-euro.ucsc.edu/cgi-bin/hgTracks?db=hg19&position=chr5%3A180046684-180047683&hgsid=209164184_rugC2tRjHcPfe6sYJjTYBiL2QhaB	0.000145634	0	0	0	1	5	180047184	cg07072463	Body;Body	0
https://genome-euro.ucsc.edu/cgi-bin/hgTracks?db=hg19&position=chr5%3A180070875-180080874&hgsid=209164184_rugC2tRjHcPfe6sYJjTYBiL2QhaB	0.000152332	0	1	0	0	5	180075875	cg00489401	Body;Body	1
https://genome-euro.ucsc.edu/cgi-bin/hgTracks?db=hg19&position=chr5%3A180070862-180080861&hgsid=209164184_rugC2tRjHcPfe6sYJjTYBiL2QhaB	0.000234494	1	1	0	0	5	180075862	cg17403609	Body;Body	2
https://genome-euro.ucsc.edu/cgi-bin/hgTracks?db=hg19&position=chr5%3A180042407-180052406&hgsid=209164184_rugC2tRjHcPfe6sYJjTYBiL2QhaB	0.0002486	0	0	0	0	5	180047407	cg20746634	Body;Body	0
https://genome-euro.ucsc.edu/cgi-bin/hgTracks?db=hg19&position=chr5%3A180046401-180047400&hgsid=209164184_rugC2tRjHcPfe6sYJjTYBiL2QhaB	0.000375359	0	0	0	0	5	180046901	cg23297812	Body;Body	0
https://genome-euro.ucsc.edu/cgi-bin/hgTracks?db=hg19&position=chr5%3A180042299-180052298&hgsid=209164184_rugC2tRjHcPfe6sYJjTYBiL2QhaB	0.000375359	0	0	0	1	5	180047299	cg06485114	Body;Body	0
https://genome-euro.ucsc.edu/cgi-bin/hgTracks?db=hg19&position=chr5%3A180047298-180048297&hgsid=209164184_rugC2tRjHcPfe6sYJjTYBiL2QhaB	0.000375359	0	0	0	1	5	180047798	cg00866500	Body;Body	0
https://genome-euro.ucsc.edu/cgi-bin/hgTracks?db=hg19&position=chr5%3A180056301-180056301&hgsid=209164184_rugC2tRjHcPfe6sYJjTYBiL2QhaB	0.000406753	0	0	0	0	5	180056301	cg10424264	Body;Body	0
https://genome-euro.ucsc.edu/cgi-bin/hgTracks?db=hg19&position=chr5%3A180047186-180048185&hgsid=209164184_rugC2tRjHcPfe6sYJjTYBiL2QhaB	0.000538284	0	0	0	1	5	180047686	cg07263853	Body;Body	0
https://genome-euro.ucsc.edu/cgi-bin/hgTracks?db=hg19&position=chr5%3A180041858-180041957&hgsid=209164184_rugC2tRjHcPfe6sYJjTYBiL2QhaB	0.000844538	0	0	0	0	5	180041908	cg03730027	Body;Body	0
https://genome-euro.ucsc.edu/cgi-bin/hgTracks?db=hg19&position=chr5%3A180053482-180054481&hgsid=209164184_rugC2tRjHcPfe6sYJjTYBiL2QhaB	0.00426931	0	0	0	0	5	180053982	cg03715413	Body;Body	0
https://genome-euro.ucsc.edu/cgi-bin/hgTracks?db=hg19&position=chr5%3A180055540-180056539&hgsid=209164184_rugC2tRjHcPfe6sYJjTYBiL2QhaB	0.00584724	0	0	0	1	5	180056040	cg24576804	Body;Body	0
https://genome-euro.ucsc.edu/cgi-bin/hgTracks?db=hg19&position=chr5%3A180035899-180036898&hgsid=209164184_rugC2tRjHcPfe6sYJjTYBiL2QhaB	0.00767863	0	0	0	0	5	180036399	cg11120194	Body;Body	0
https://genome-euro.ucsc.edu/cgi-bin/hgTracks?db=hg19&position=chr5%3A180043526-180044525&hgsid=209164184_rugC2tRjHcPfe6sYJjTYBiL2QhaB	0.0114549	0	0	0	0	5	180044026	cg11832309	Body;Body	0
https://genome-euro.ucsc.edu/cgi-bin/hgTracks?db=hg19&position=chr5%3A180038155-180039154&hgsid=209164184_rugC2tRjHcPfe6sYJjTYBiL2QhaB	0.0148533	0	0	0	0	5	180038655	cg25658276	Body;Body	0
https://genome-euro.ucsc.edu/cgi-bin/hgTracks?db=hg19&position=chr5%3A180043893-180053892&hgsid=209164184_rugC2tRjHcPfe6sYJjTYBiL2QhaB	0.0156686	0	0	0	1	5	180048893	cg06077821	Body;Body	0
https://genome-euro.ucsc.edu/cgi-bin/hgTracks?db=hg19&position=chr5%3A180071168-180081167&hgsid=209164184_rugC2tRjHcPfe6sYJjTYBiL2QhaB	0.0178138	0	1	0	0	5	180076168	cg07682600	Body;Body	1
https://genome-euro.ucsc.edu/cgi-bin/hgTracks?db=hg19&position=chr5%3A180035946-180036945&hgsid=209164184_rugC2tRjHcPfe6sYJjTYBiL2QhaB	0.0186894	0	0	0	0	5	180036446	cg23132690	Body;Body	0
https://genome-euro.ucsc.edu/cgi-bin/hgTracks?db=hg19&position=chr5%3A180055850-180055850&hgsid=209164184_rugC2tRjHcPfe6sYJjTYBiL2QhaB	0.0190295	0	0	0	1	5	180055850	cg16079260	Body;Body	0
https://genome-euro.ucsc.edu/cgi-bin/hgTracks?db=hg19&position=chr5%3A180055482-180056481&hgsid=209164184_rugC2tRjHcPfe6sYJjTYBiL2QhaB	0.0191592	0	0	0	1	5	180055982	cg13643874	Body;Body	0
https://genome-euro.ucsc.edu/cgi-bin/hgTracks?db=hg19&position=chr5%3A180071481-180081480&hgsid=209164184_rugC2tRjHcPfe6sYJjTYBiL2QhaB	0.0220037	0	1	0	0	5	180076481	cg05976714	Body;Body	1
https://genome-euro.ucsc.edu/cgi-bin/hgTracks?db=hg19&position=chr5%3A180068429-180078428&hgsid=209164184_rugC2tRjHcPfe6sYJjTYBiL2QhaB	0.0381143	1	0	1	0	5	180073429	cg16397714	Body;Body	2
https://genome-euro.ucsc.edu/cgi-bin/hgTracks?db=hg19&position=chr5%3A180056022-180057021&hgsid=209164184_rugC2tRjHcPfe6sYJjTYBiL2QhaB	0.039326	0	0	0	0	5	180035756	cg22187519	Body;Body	0
https://genome-euro.ucsc.edu/cgi-bin/hgTracks?db=hg19&position=chr5%3A180056022-180057021&hgsid=209164184_rugC2tRjHcPfe6sYJjTYBiL2QhaB	0.0462804	0	0	0	0	5	180056522	cg01220655	Body;Body	0
HGF											0
https://genome-euro.ucsc.edu/cgi-bin/hgTracks?db=hg19&position=chr7%3A81372100-81372100&hgsid=209164184_rugC2tRjHcPfe6sYJjTYBiL2QhaB	0.00244106	0	0	0	0	7	81372100	cg23269320	Body;3'UTR;Body;3'UTR	0
https://genome-euro.ucsc.edu/cgi-bin/hgTracks?db=hg19&position=chr7%3A81391327-81391327&hgsid=209164184_rugC2tRjHcPfe6sYJjTYBiL2QhaB	0.0191592	0	0	0	0	7	81391327	cg16033274	Body;Body;Body;Body;Body	0
https://genome-euro.ucsc.edu/cgi-bin/hgTracks?db=hg19&position=chr7%3A81381353-81381353&hgsid=209164184_rugC2tRjHcPfe6sYJjTYBiL2QhaB	0.0314102	0	0	0	0	7	81381353	cg18944653	3'UTR;Body;Body;Body;Body	0
MAGEA3	(geen expressie in normaal weefsel - geen DD methylatie)
MUC1
MET
HER2
KIT

[truncated: 11 more sheets: M - Roken 1 TvN, >70j TvN , <70j TvN, M - Roken 0 TvN, M - CRP >5 mg-dl, M - CRP <5 mg-dl, COPD 0 - TvN , COPD 1 - TvN, M - Man TvN, M - Vrouw TvN, Procedures]
